# Supplementary material for: (−)545-fac-Δ-Tris(l-prolinato)cobalt(III) trihydrate
Source: Acta Crystallogr Sect E Struct Rep Online. 2008 Apr 18;64(Pt 5):m684. doi: 10.1107/S1600536808010246 (PMC2961198; doi:10.1107/S1600536808010246)
Supplement: Supplementary file 1 [file e-64-0m684-sup1.cif]

##############################################################################
###                                                                        ###
###        Electronic paper (Acta Crystallographica Section E)             ###
###                                                                        ###
##############################################################################
#                                                                            #
# This CIF contains the data in a paper accepted for publication in Acta     #
# Crystallographica Section E. It conforms to the requirements of Notes      #
# for Authors for Section E, and has been peer reviewed under the auspices   #
# of the IUCr Commission on Journals.                                        #
#                                                                            #
# Full details of the Crystallographic Information File format               #
# are given in the paper "The Crystallographic Information File (CIF):       #
# a New Standard Archive File for Crystallography" by S. R. Hall, F. H.      #
# Allen and I. D. Brown [Acta Cryst. (1991), A47, 655-685].                  #
#                                                                            #
# The current version of the core CIF dictionary is obtainable from          #
# ftp://ftp.iucr.org/pub/cif_core.dic. The current version number is 2.4.    #
#                                                                            #
# Software is freely available for graphical display of the structure(s) in  #
# this CIF.  For information consult the CIF home page http://www.iucr.org/  #
# cif/home.html                                                              #
#                                                                            #
# This file may be used for bona fide research purposes within the           #
# scientific community so long as proper attribution is given to the journal # 
# article from which it was obtained.                                        #
#                                                                            #
##############################################################################
                                             
data_I
_audit_creation_method     SHELXL-97
_chemical_name_systematic
;
(-)~545~-<i>fac</i>-\D-Tris(L-prolinato)cobalt(III) trihydrate
;
_chemical_name_common     ?
_chemical_formula_moiety     'C15 H24 Co N3 O6, 3(H2 O)'
_chemical_formula_sum     'C15 H30 Co N3 O9'
_chemical_formula_iupac     '[Co (C5 H8 N O2)3], 3H2 O'
_chemical_formula_weight     455.35
_chemical_melting_point     ?
_symmetry_cell_setting     Orthorhombic
_symmetry_space_group_name_H-M     'P 21 21 21'
_symmetry_space_group_name_Hall     'P 2ac 2ab'
loop_
    _symmetry_equiv_pos_as_xyz
    'x, y, z'
    '-x+1/2, -y, z+1/2'
    '-x, y+1/2, -z+1/2'
    'x+1/2, -y+1/2, -z'
_cell_length_a     10.1673(9)
_cell_length_b     10.8433(10)
_cell_length_c     17.2157(14)
_cell_angle_alpha     90
_cell_angle_beta     90
_cell_angle_gamma     90
_cell_volume     1898.0(3)
_cell_formula_units_Z     4
_cell_measurement_reflns_used     705
_cell_measurement_theta_min     2.2
_cell_measurement_theta_max     17.1
_cell_measurement_temperature     173(2)
_exptl_crystal_description     block
_exptl_crystal_colour     pink
_exptl_crystal_size_max     0.13
_exptl_crystal_size_mid     0.08
_exptl_crystal_size_min     0.07
_exptl_crystal_density_diffrn     1.594
_exptl_crystal_density_meas     ?
_exptl_crystal_density_method     'not measured'
_exptl_crystal_F_000     960
_exptl_absorpt_coefficient_mu     0.959
_exptl_absorpt_correction_type     multi-scan
_exptl_absorpt_process_details     '(SADABS; Sheldrick, 1996)'
_exptl_absorpt_correction_T_min     0.885
_exptl_absorpt_correction_T_max     0.936
_exptl_special_details
;
;
_diffrn_ambient_temperature     173(2)
_diffrn_radiation_type     MoK\a
_diffrn_radiation_wavelength     0.71073
_diffrn_radiation_source     'fine-focus sealed tube'
_diffrn_radiation_monochromator     graphite
_diffrn_measurement_device_type     'Bruker SMART APEX CCD area-detector'
_diffrn_measurement_method     '\f and \w'
_diffrn_detector_area_resol_mean     8.366
_diffrn_reflns_number     13762
_diffrn_reflns_av_R_equivalents     0.122
_diffrn_reflns_av_sigmaI/netI     0.153
_diffrn_reflns_theta_min     2.2
_diffrn_reflns_theta_max     27.9
_diffrn_reflns_theta_full     27.9
_diffrn_measured_fraction_theta_max     1.000
_diffrn_measured_fraction_theta_full     1.000
_diffrn_reflns_limit_h_min     -13
_diffrn_reflns_limit_h_max     7
_diffrn_reflns_limit_k_min     -14
_diffrn_reflns_limit_k_max     14
_diffrn_reflns_limit_l_min     -22
_diffrn_reflns_limit_l_max     22
_diffrn_standards_number     22
_diffrn_standards_interval_count     ?
_diffrn_standards_interval_time     300
_diffrn_standards_decay_%     2
_refine_special_details
;
Refinement of <i>F</i>^2^ against ALL reflections. The weighted <i>R</i>-factor
<i>wR</i> and goodness of fit <i>S</i> are based on <i>F</i>^2^, conventional
<i>R</i>-factors <i>R</i> are based on <i>F</i>, with <i>F</i> set to zero for
negative <i>F</i>^2^. The threshold expression of <i>F</i>^2^ >
\s(<i>F</i>^2^) is used only for calculating <i>R</i>-factors(gt) <i>etc</i>.
and is not relevant to the choice of reflections for refinement.
<i>R</i>-factors based on <i>F</i>^2^ are statistically about twice as large
as those based on <i>F</i>, and <i>R</i>- factors based on ALL data will be
even larger.
;
_reflns_number_total     4522
_reflns_number_gt     2969
_reflns_threshold_expression     I>2\s(I)
_refine_ls_structure_factor_coef     Fsqd
_refine_ls_matrix_type     full
_refine_ls_R_factor_all     0.107
_refine_ls_R_factor_gt     0.062
_refine_ls_wR_factor_gt     0.094
_refine_ls_wR_factor_ref     0.107
_refine_ls_goodness_of_fit_ref     0.92
_refine_ls_restrained_S_all     0.92
_refine_ls_number_reflns     4522
_refine_ls_number_parameters     274
_refine_ls_number_restraints     0
_refine_ls_hydrogen_treatment     mixed
_refine_ls_weighting_scheme     calc
_refine_ls_weighting_details
                 'calc w=1/[\s^2^(Fo^2^)+(0.0283P)^2^] where P=(Fo^2^+2Fc^2^)/3'
_atom_sites_solution_hydrogens     geom
_atom_sites_solution_primary     direct
_atom_sites_solution_secondary     difmap
_refine_ls_shift/su_max     ?
_refine_ls_shift/su_max_lt     0.001
_refine_ls_shift/su_mean     0.000
_refine_diff_density_max     0.85
_refine_diff_density_min     -0.51
_refine_ls_extinction_method     none
_refine_ls_extinction_coef     ?
_refine_ls_abs_structure_details     'Flack (1983), 2596 Friedel pairs'
_refine_ls_abs_structure_Flack     0.04(2)
loop_
    _atom_type_symbol
    _atom_type_description
    _atom_type_scat_dispersion_real
    _atom_type_scat_dispersion_imag
    _atom_type_scat_source
    'C' 'C' 0.0033 0.0016
                         'International Tables Vol C Tables 4.2.6.8 and 6.1.1.4'
    'H' 'H' 0.0000 0.0000
                         'International Tables Vol C Tables 4.2.6.8 and 6.1.1.4'
    'N' 'N' 0.0061 0.0033
                         'International Tables Vol C Tables 4.2.6.8 and 6.1.1.4'
    'O' 'O' 0.0106 0.0060
                         'International Tables Vol C Tables 4.2.6.8 and 6.1.1.4'
    'Co' 'Co' 0.3494 0.9721
                         'International Tables Vol C Tables 4.2.6.8 and 6.1.1.4'
_computing_data_collection     'SMART-W2K/NT (Bruker, 2003)'
_computing_cell_refinement     'SAINT-W2K/NT (Bruker, 2003)'
_computing_data_reduction     'SAINT-W2K/NT (Bruker, 2003)'
_computing_structure_solution     'SHELXTL-NT (Bruker, 2003)'
_computing_structure_refinement     'SHELXTL-NT (Bruker, 2003)'
_computing_molecular_graphics     'ORTEP-3 for Windows (Farrugia, 1997)'
_computing_publication_material     'SHELXTL-NT (Bruker, 2003)'
loop_
    _atom_site_type_symbol
    _atom_site_label
    _atom_site_fract_x
    _atom_site_fract_y
    _atom_site_fract_z
    _atom_site_U_iso_or_equiv
    _atom_site_adp_type
    _atom_site_calc_flag
    _atom_site_refinement_flags
    _atom_site_occupancy
    _atom_site_disorder_assembly
    _atom_site_disorder_group
    C C1 0.3689(5) 0.9795(5) 0.1401(3) 0.0220(11) Uani d . 1 . .
    H H1A 0.4364 0.9396 0.1063 0.026 Uiso calc R 1 . .
    C C2 0.4210(5) 1.1046(5) 0.1661(3) 0.0309(15) Uani d . 1 . .
    H H2A 0.3940 1.1230 0.2201 0.037 Uiso calc R 1 . .
    H H2B 0.5182 1.1074 0.1627 0.037 Uiso calc R 1 . .
    C C3 0.3589(5) 1.1948(4) 0.1093(3) 0.0248(11) Uani d . 1 . .
    H H3A 0.3561 1.2794 0.1309 0.030 Uiso calc R 1 . .
    H H3B 0.4062 1.1958 0.0591 0.030 Uiso calc R 1 . .
    C C4 0.2218(5) 1.1408(5) 0.1008(3) 0.0251(12) Uani d . 1 . .
    H H4A 0.1678 1.1576 0.1475 0.030 Uiso calc R 1 . .
    H H4B 0.1766 1.1749 0.0546 0.030 Uiso calc R 1 . .
    C C5 0.3343(5) 0.8910(5) 0.2056(3) 0.0216(12) Uani d . 1 . .
    C C6 0.0485(5) 0.7863(5) -0.0354(3) 0.0168(11) Uani d . 1 . .
    H H6A -0.0194 0.7199 -0.0309 0.020 Uiso calc R 1 . .
    C C7 0.0427(5) 0.8403(5) -0.1185(3) 0.0226(12) Uani d . 1 . .
    H H7A 0.1316 0.8630 -0.1372 0.027 Uiso calc R 1 . .
    H H7B 0.0029 0.7809 -0.1553 0.027 Uiso calc R 1 . .
    C C8 -0.0437(5) 0.9539(4) -0.1089(3) 0.0223(11) Uani d . 1 . .
    H H8A -0.0286 1.0141 -0.1512 0.027 Uiso calc R 1 . .
    H H8B -0.1381 0.9316 -0.1074 0.027 Uiso calc R 1 . .
    C C9 0.0024(5) 1.0038(5) -0.0315(3) 0.0213(12) Uani d . 1 . .
    H H9A 0.0893 1.0442 -0.0364 0.026 Uiso calc R 1 . .
    H H9B -0.0614 1.0637 -0.0101 0.026 Uiso calc R 1 . .
    C C10 0.1804(5) 0.7331(5) -0.0136(3) 0.0172(11) Uani d . 1 . .
    C C11 -0.0584(5) 0.8563(5) 0.2340(3) 0.0208(12) Uani d . 1 . .
    H H11A -0.0041 0.8448 0.2819 0.025 Uiso calc R 1 . .
    C C12 -0.1937(5) 0.9052(5) 0.2579(3) 0.0311(15) Uani d . 1 . .
    H H12A -0.2643 0.8598 0.2305 0.037 Uiso calc R 1 . .
    H H12B -0.2069 0.8960 0.3146 0.037 Uiso calc R 1 . .
    C C13 -0.1946(5) 1.0400(5) 0.2351(3) 0.0258(13) Uani d . 1 . .
    H H13A -0.1594 1.0925 0.2773 0.031 Uiso calc R 1 . .
    H H13B -0.2844 1.0681 0.2216 0.031 Uiso calc R 1 . .
    C C14 -0.1050(5) 1.0419(5) 0.1647(3) 0.0205(12) Uani d . 1 . .
    H H14A -0.1523 1.0132 0.1178 0.025 Uiso calc R 1 . .
    H H14B -0.0710 1.1261 0.1551 0.025 Uiso calc R 1 . .
    C C15 -0.0597(5) 0.7356(5) 0.1891(3) 0.0180(11) Uani d . 1 . .
    Co Co1 0.12024(6) 0.87354(6) 0.11104(3) 0.01537(16) Uani d . 1 . .
    N N1 0.2469(4) 1.0046(4) 0.0916(2) 0.0190(10) Uani d . 1 . .
    H H1C 0.2698 0.9957 0.0470 0.023 Uiso calc R 1 . .
    N N2 0.0110(4) 0.8912(4) 0.01862(19) 0.0144(9) Uani d . 1 . .
    H H2C -0.070 0.8757 0.0338 0.017 Uiso calc R 1 . .
    N N3 0.0039(4) 0.9561(4) 0.1851(2) 0.0194(11) Uani d . 1 . .
    H H3C 0.0460 0.9900 0.2108 0.023 Uiso calc R 1 . .
    O O1 0.2224(3) 0.8373(3) 0.20056(17) 0.0198(9) Uani d . 1 . .
    O O2 0.4133(3) 0.8715(4) 0.25896(18) 0.0321(9) Uani d . 1 . .
    O O3 0.2340(3) 0.7768(3) 0.04792(18) 0.0182(8) Uani d . 1 . .
    O O4 0.2308(3) 0.6524(3) -0.05483(18) 0.0275(9) Uani d . 1 . .
    O O5 0.0152(3) 0.7314(3) 0.12902(16) 0.0189(8) Uani d . 1 . .
    O O6 -0.1273(4) 0.6473(3) 0.21062(17) 0.0246(8) Uani d . 1 . .
    O O7 0.1135(5) 0.9744(5) 0.4313(3) 0.0419(12) Uani d . 1 . .
    H H7C 0.096(6) 1.024(6) 0.392(4) 0.063 Uiso d . 1 . .
    H H7D 0.051(7) 0.966(8) 0.442(4) 0.063 Uiso d . 1 . .
    O O8 0.2893(4) 0.7736(4) 0.3961(2) 0.0383(11) Uani d . 1 . .
    H H8C 0.227(6) 0.835(6) 0.404(3) 0.057 Uiso d . 1 . .
    H H8D 0.328(6) 0.796(6) 0.360(3) 0.057 Uiso d . 1 . .
    O O9 0.3649(5) 0.5837(4) 0.5018(3) 0.0461(13) Uani d . 1 . .
    H H9C 0.356(8) 0.640(6) 0.475(4) 0.069 Uiso d . 1 . .
    H H9D 0.328(7) 0.531(6) 0.485(4) 0.069 Uiso d . 1 . .
loop_
    _atom_site_aniso_label
    _atom_site_aniso_U_11
    _atom_site_aniso_U_22
    _atom_site_aniso_U_33
    _atom_site_aniso_U_12
    _atom_site_aniso_U_13
    _atom_site_aniso_U_23
    C1 0.016(3) 0.027(3) 0.023(2) -0.002(3) 0.002(2) -0.003(2)
    C2 0.024(3) 0.034(4) 0.035(3) -0.010(3) 0.000(2) -0.007(3)
    C3 0.029(3) 0.019(3) 0.027(2) -0.006(2) 0.009(3) -0.002(3)
    C4 0.031(3) 0.019(3) 0.025(3) 0.003(3) 0.006(2) -0.004(3)
    C5 0.028(3) 0.016(3) 0.021(3) 0.005(2) 0.002(2) -0.005(2)
    C6 0.018(3) 0.018(3) 0.015(2) -0.005(2) 0.004(2) -0.008(2)
    C7 0.024(3) 0.035(3) 0.009(2) -0.001(2) -0.001(2) -0.002(2)
    C8 0.019(3) 0.030(3) 0.018(2) 0.000(2) -0.001(3) 0.009(3)
    C9 0.022(3) 0.018(3) 0.024(3) 0.000(2) 0.000(2) 0.003(2)
    C10 0.015(3) 0.017(3) 0.019(3) -0.002(2) 0.007(2) -0.001(2)
    C11 0.028(3) 0.015(3) 0.019(2) -0.001(3) 0.003(2) 0.000(2)
    C12 0.031(3) 0.025(4) 0.037(3) -0.006(3) 0.014(3) 0.001(3)
    C13 0.018(3) 0.029(3) 0.030(3) 0.000(3) 0.004(2) -0.003(3)
    C14 0.022(3) 0.015(3) 0.025(3) 0.003(3) -0.003(3) 0.001(2)
    C15 0.017(3) 0.018(3) 0.019(3) -0.002(2) -0.006(2) -0.002(2)
    Co1 0.0161(3) 0.0153(3) 0.0147(3) -0.0008(3) -0.0009(3) -0.0009(3)
    N1 0.020(2) 0.019(2) 0.018(2) 0.0016(19) -0.0008(19) -0.0008(17)
    N2 0.013(2) 0.015(2) 0.0159(19) 0.0001(19) -0.0015(17) 0.0004(18)
    N3 0.026(3) 0.012(2) 0.021(2) -0.004(2) -0.003(2) -0.0027(18)
    O1 0.021(2) 0.023(2) 0.0158(17) 0.0023(17) -0.0061(16) 0.0040(15)
    O2 0.033(2) 0.040(2) 0.0236(18) 0.001(2) -0.0133(16) 0.003(2)
    O3 0.0158(18) 0.019(2) 0.0199(17) 0.0037(16) -0.0049(15) -0.0045(15)
    O4 0.0225(19) 0.034(3) 0.0261(19) 0.0057(18) 0.0014(16) -0.0104(18)
    O5 0.0215(18) 0.016(2) 0.0194(19) -0.0054(16) -0.0042(15) -0.0002(14)
    O6 0.0259(18) 0.021(2) 0.0270(17) -0.005(2) -0.0014(17) 0.0053(15)
    O7 0.041(3) 0.046(3) 0.039(2) 0.009(3) -0.003(3) 0.0153(19)
    O8 0.049(3) 0.034(3) 0.032(2) -0.001(2) 0.002(2) 0.004(2)
    O9 0.048(3) 0.036(3) 0.055(3) -0.005(3) -0.006(3) 0.004(2)
_geom_special_details
;
All e.s.d.'s (except the e.s.d. in the dihedral angle between two l.s. planes)
are estimated using the full covariance matrix. The cell e.s.d.'s are taken
into account individually in the estimation of e.s.d.'s in distances, angles
and torsion angles; correlations between e.s.d.'s in cell parameters are only
used when they are defined by crystal symmetry. An approximate (isotropic)
treatment of cell e.s.d.'s is used for estimating e.s.d.'s involving l.s.
planes.
;
loop_
    _geom_bond_atom_site_label_1
    _geom_bond_atom_site_label_2
    _geom_bond_site_symmetry_2
    _geom_bond_distance
    _geom_bond_publ_flag
    C1 N1 . 1.520(6) ?
    C1 C5 . 1.521(7) ?
    C1 C2 . 1.523(7) ?
    C1 H1A . 1.0000 ?
    C2 C3 . 1.520(7) ?
    C2 H2A . 0.9900 ?
    C2 H2B . 0.9900 ?
    C3 C4 . 1.518(6) ?
    C3 H3A . 0.9900 ?
    C3 H3B . 0.9900 ?
    C4 N1 . 1.507(6) ?
    C4 H4A . 0.9900 ?
    C4 H4B . 0.9900 ?
    C5 O2 . 1.238(5) ?
    C5 O1 . 1.282(6) ?
    C6 C10 . 1.508(6) ?
    C6 N2 . 1.518(6) ?
    C6 C7 . 1.546(6) ?
    C6 H6A . 1.0000 ?
    C7 C8 . 1.522(7) ?
    C7 H7A . 0.9900 ?
    C7 H7B . 0.9900 ?
    C8 C9 . 1.513(6) ?
    C8 H8A . 0.9900 ?
    C8 H8B . 0.9900 ?
    C9 N2 . 1.497(6) ?
    C9 H9A . 0.9900 ?
    C9 H9B . 0.9900 ?
    C10 O4 . 1.237(6) ?
    C10 O3 . 1.282(5) ?
    C11 N3 . 1.510(6) ?
    C11 C15 . 1.520(7) ?
    C11 C12 . 1.530(7) ?
    C11 H11A . 1.0000 ?
    C12 C13 . 1.514(7) ?
    C12 H12A . 0.9900 ?
    C12 H12B . 0.9900 ?
    C13 C14 . 1.516(6) ?
    C13 H13A . 0.9900 ?
    C13 H13B . 0.9900 ?
    C14 N3 . 1.488(6) ?
    C14 H14A . 0.9900 ?
    C14 H14B . 0.9900 ?
    C15 O6 . 1.235(6) ?
    C15 O5 . 1.285(5) ?
    Co1 O1 . 1.900(3) ?
    Co1 O5 . 1.900(3) ?
    Co1 O3 . 1.903(3) ?
    Co1 N1 . 1.947(4) ?
    Co1 N2 . 1.950(3) ?
    Co1 N3 . 1.956(4) ?
    N1 H1C . 0.8117 ?
    N2 H2C . 0.8806 ?
    N3 H3C . 0.7180 ?
    O7 H7C . 0.88(6) ?
    O7 H7D . 0.66(7) ?
    O8 H8C . 0.93(6) ?
    O8 H8D . 0.77(6) ?
    O9 H9C . 0.77(6) ?
    O9 H9D . 0.74(6) ?
loop_
    _geom_angle_atom_site_label_1
    _geom_angle_atom_site_label_2
    _geom_angle_atom_site_label_3
    _geom_angle_site_symmetry_1
    _geom_angle_site_symmetry_3
    _geom_angle
    _geom_angle_publ_flag
    N1 C1 C5 . . 109.4(4) ?
    N1 C1 C2 . . 106.6(4) ?
    C5 C1 C2 . . 115.2(4) ?
    N1 C1 H1A . . 108.5 ?
    C5 C1 H1A . . 108.5 ?
    C2 C1 H1A . . 108.5 ?
    C3 C2 C1 . . 103.9(4) ?
    C3 C2 H2A . . 111.0 ?
    C1 C2 H2A . . 111.0 ?
    C3 C2 H2B . . 111.0 ?
    C1 C2 H2B . . 111.0 ?
    H2A C2 H2B . . 109.0 ?
    C4 C3 C2 . . 101.3(4) ?
    C4 C3 H3A . . 111.5 ?
    C2 C3 H3A . . 111.5 ?
    C4 C3 H3B . . 111.5 ?
    C2 C3 H3B . . 111.5 ?
    H3A C3 H3B . . 109.3 ?
    N1 C4 C3 . . 103.5(4) ?
    N1 C4 H4A . . 111.1 ?
    C3 C4 H4A . . 111.1 ?
    N1 C4 H4B . . 111.1 ?
    C3 C4 H4B . . 111.1 ?
    H4A C4 H4B . . 109.0 ?
    O2 C5 O1 . . 123.3(5) ?
    O2 C5 C1 . . 120.5(5) ?
    O1 C5 C1 . . 116.2(4) ?
    C10 C6 N2 . . 111.0(4) ?
    C10 C6 C7 . . 114.1(4) ?
    N2 C6 C7 . . 105.9(4) ?
    C10 C6 H6A . . 108.6 ?
    N2 C6 H6A . . 108.6 ?
    C7 C6 H6A . . 108.6 ?
    C8 C7 C6 . . 103.2(4) ?
    C8 C7 H7A . . 111.1 ?
    C6 C7 H7A . . 111.1 ?
    C8 C7 H7B . . 111.1 ?
    C6 C7 H7B . . 111.1 ?
    H7A C7 H7B . . 109.1 ?
    C9 C8 C7 . . 101.9(4) ?
    C9 C8 H8A . . 111.4 ?
    C7 C8 H8A . . 111.4 ?
    C9 C8 H8B . . 111.4 ?
    C7 C8 H8B . . 111.4 ?
    H8A C8 H8B . . 109.3 ?
    N2 C9 C8 . . 103.6(4) ?
    N2 C9 H9A . . 111.0 ?
    C8 C9 H9A . . 111.0 ?
    N2 C9 H9B . . 111.0 ?
    C8 C9 H9B . . 111.0 ?
    H9A C9 H9B . . 109.0 ?
    O4 C10 O3 . . 124.0(5) ?
    O4 C10 C6 . . 119.8(5) ?
    O3 C10 C6 . . 116.2(4) ?
    N3 C11 C15 . . 109.7(4) ?
    N3 C11 C12 . . 106.2(4) ?
    C15 C11 C12 . . 115.3(4) ?
    N3 C11 H11A . . 108.5 ?
    C15 C11 H11A . . 108.5 ?
    C12 C11 H11A . . 108.5 ?
    C13 C12 C11 . . 105.7(4) ?
    C13 C12 H12A . . 110.6 ?
    C11 C12 H12A . . 110.6 ?
    C13 C12 H12B . . 110.6 ?
    C11 C12 H12B . . 110.6 ?
    H12A C12 H12B . . 108.7 ?
    C12 C13 C14 . . 102.5(4) ?
    C12 C13 H13A . . 111.3 ?
    C14 C13 H13A . . 111.3 ?
    C12 C13 H13B . . 111.3 ?
    C14 C13 H13B . . 111.3 ?
    H13A C13 H13B . . 109.2 ?
    N3 C14 C13 . . 104.5(4) ?
    N3 C14 H14A . . 110.9 ?
    C13 C14 H14A . . 110.9 ?
    N3 C14 H14B . . 110.9 ?
    C13 C14 H14B . . 110.9 ?
    H14A C14 H14B . . 108.9 ?
    O6 C15 O5 . . 123.0(5) ?
    O6 C15 C11 . . 121.3(4) ?
    O5 C15 C11 . . 115.8(4) ?
    O1 Co1 O5 . . 90.41(14) ?
    O1 Co1 O3 . . 90.97(14) ?
    O5 Co1 O3 . . 89.27(14) ?
    O1 Co1 N1 . . 85.92(15) ?
    O5 Co1 N1 . . 172.63(16) ?
    O3 Co1 N1 . . 84.41(15) ?
    O1 Co1 N2 . . 173.64(17) ?
    O5 Co1 N2 . . 83.85(15) ?
    O3 Co1 N2 . . 86.24(15) ?
    N1 Co1 N2 . . 99.48(16) ?
    O1 Co1 N3 . . 84.07(15) ?
    O5 Co1 N3 . . 85.70(16) ?
    O3 Co1 N3 . . 172.90(16) ?
    N1 Co1 N3 . . 100.25(17) ?
    N2 Co1 N3 . . 98.17(16) ?
    C4 N1 C1 . . 104.8(4) ?
    C4 N1 Co1 . . 125.9(3) ?
    C1 N1 Co1 . . 108.3(3) ?
    C4 N1 H1C . . 105.4 ?
    C1 N1 H1C . . 105.4 ?
    Co1 N1 H1C . . 105.4 ?
    C9 N2 C6 . . 105.8(3) ?
    C9 N2 Co1 . . 125.7(3) ?
    C6 N2 Co1 . . 106.5(3) ?
    C9 N2 H2C . . 105.8 ?
    C6 N2 H2C . . 105.8 ?
    Co1 N2 H2C . . 105.8 ?
    C14 N3 C11 . . 105.5(4) ?
    C14 N3 Co1 . . 125.6(3) ?
    C11 N3 Co1 . . 106.8(3) ?
    C14 N3 H3C . . 105.8 ?
    C11 N3 H3C . . 105.8 ?
    Co1 N3 H3C . . 105.8 ?
    C5 O1 Co1 . . 116.5(3) ?
    C10 O3 Co1 . . 114.7(3) ?
    C15 O5 Co1 . . 115.8(3) ?
    H7C O7 H7D . . 95(7) ?
    H8C O8 H8D . . 104(6) ?
    H9C O9 H9D . . 108(8) ?
loop_
    _geom_hbond_atom_site_label_D
    _geom_hbond_atom_site_label_H
    _geom_hbond_atom_site_label_A
    _geom_hbond_site_symmetry_A
    _geom_hbond_distance_DH
    _geom_hbond_distance_HA
    _geom_hbond_distance_DA
    _geom_hbond_angle_DHA
    _geom_hbond_publ_flag
    O9 H9D O4 2_565 0.74(6) 2.19(7) 2.907(6) 164(8) yes
    O8 H8D O2 . 0.77(6) 2.11(6) 2.880(5) 173(7) yes
    O7 H7D O9 4_466 0.66(7) 2.20(6) 2.848(7) 167(9) yes
    O9 H9C O8 . 0.77(6) 2.09(7) 2.853(6) 166(8) yes
    O8 H8C O7 . 0.93(6) 1.96(6) 2.882(7) 172(5) yes
data_global
_journal_date_recd_electronic     2008-03-12
_journal_date_accepted     2008-04-14
_journal_name_full     'Acta Crystallographica, Section E'
_journal_year     2008
_journal_volume     64
_journal_issue      5
_journal_page_first     m684
_journal_page_last     m684
_journal_paper_category     QM
_journal_coeditor_code     TK2254
_publ_contact_author_name     'Takashi Fujihara'
_publ_contact_author_address
;
Molecular Analysis and Life Science Center,
Saitama University
Shimo-Okubo 255, Sakura-ku
Saitama, 338-8570
Japan
;
_publ_contact_author_email     fuji@chem.saitama-u.ac.jp
_publ_contact_author_fax     ?
_publ_contact_author_phone     ?
_publ_section_title
;
(-)~545~-<i>fac</i>-\D-Tris(L-prolinato)cobalt(III) trihydrate
;
loop_
    _publ_author_name
    _publ_author_footnote
    _publ_author_address
    'Kato, Masaru' .
;
Department of Chemistry
Graduate School of Science and Engineering
Saitama University
Shimo-Okubo 255, Sakura-ku
Saitama 338-8570
Japan
;
    'Hayashi, Miho' .
;
Department of Chemistry
Graduate School of Science and Engineering
Saitama University
Shimo-Okubo 255, Sakura-ku
Saitama 338-8570
Japan
;
    'Fujihara, Takashi' .
;
Molecular Analysis and Life Science Center,
Saitama University
Shimo-Okubo 255, Sakura-ku
Saitama 338-8570
Japan
;
    'Nagasawa, Akira' .
;
Department of Chemistry
Graduate School of Science and Engineering
Saitama University
Shimo-Okubo 255, Sakura-ku
Saitama 338-8570
Japan
;
