# Supplementary material for: (−)545-fac-Δ-Tris(l-prolinato)cobalt(III) trihydrate
Source: Acta Crystallogr Sect E Struct Rep Online. 2008 Apr 18;64(Pt 5):m684. doi: 10.1107/S1600536808010246 (PMC2961198; doi:10.1107/S1600536808010246)
Supplement: Supplementary file 2 [file e-64-0m684-Isup2.hkl]

# 
# h,k,l, Fc-squared, Fo-squared, sigma(Fo-squared) and status flag 
# 
data_I
_shelx_title ' fuji_Copro2200 in P2(1)2(1)2(1)' 
_shelx_refln_list_code          4 
_shelx_F_calc_maximum      143.87 
_exptl_crystal_F_000       960.00 
_reflns_d_resolution_high  0.7607 
 
loop_ 
 _symmetry_equiv_pos_as_xyz 
 'x, y, z' 
 '-x+1/2, -y, z+1/2' 
 '-x, y+1/2, -z+1/2' 
 'x+1/2, -y+1/2, -z' 
 
_cell_length_a    10.1673 
_cell_length_b    10.8433 
_cell_length_c    17.2157 
_cell_angle_alpha  90.000 
_cell_angle_beta   90.000 
_cell_angle_gamma  90.000 
 
_shelx_F_squared_multiplier     1.000 
 
loop_ 
 _refln_index_h 
 _refln_index_k 
 _refln_index_l 
 _refln_F_squared_calc 
 _refln_F_squared_meas 
 _refln_F_squared_sigma 
 _refln_observed_status 
   2   0   0      107.78       77.79     29.46 o 
   4   0   0      510.55      509.73     66.36 o 
   6   0   0      523.71      509.50     85.42 o 
   8   0   0     6212.91     5811.33    284.47 o 
  10   0   0      131.49      236.78    145.01 o 
  12   0   0      844.18      885.94    271.37 o 
   1   1   0    11070.04    12056.06    286.55 o 
   2   1   0     2648.59     2743.38     98.37 o 
   3   1   0     5713.42     6220.38    171.90 o 
   4   1   0       61.01       80.76     33.11 o 
   5   1   0      251.34      314.63     45.66 o 
   6   1   0      226.44      161.46     44.57 o 
   7   1   0     4171.09     4172.13    154.74 o 
   8   1   0       35.32      -23.01     41.72 o 
   9   1   0     1037.82     1054.72     93.56 o 
  10   1   0     2015.37     2050.87    128.48 o 
  11   1   0      247.62      177.53     88.30 o 
  12   1   0       96.59       -4.13    120.41 o 
  13   1   0        7.50       78.93    161.06 o 
   0   2   0       72.96       10.52     37.77 o 
   1   2   0    19430.54    20125.44    521.79 o 
   2   2   0     2029.31     2036.89     77.74 o 
   3   2   0       98.44      174.92     35.34 o 
   4   2   0     2198.47     2404.03     94.60 o 
   5   2   0     1329.37     1341.09     77.86 o 
   6   2   0       64.23       91.73     42.45 o 
   7   2   0     1365.80     1351.90     93.63 o 
   8   2   0      557.63      594.12     72.24 o 
   9   2   0      948.02      941.01     90.74 o 
  10   2   0      278.15      228.73     67.00 o 
  11   2   0      404.75      574.15    107.62 o 
  12   2   0       23.73       38.46    147.28 o 
  13   2   0      455.94      720.26    184.94 o 
   1   3   0    11032.29    11925.25    307.88 o 
   2   3   0       13.57      -19.08     24.31 o 
   3   3   0     4724.82     5088.65    156.93 o 
   4   3   0      770.42      774.67     61.17 o 
   5   3   0      784.62      778.57     65.90 o 
   6   3   0     1432.50     1350.94     90.18 o 
   7   3   0      364.57      303.94     60.86 o 
   8   3   0      797.32      831.35     83.75 o 
   9   3   0       52.64      -13.40     50.63 o 
  10   3   0      334.99      255.59     85.93 o 
  11   3   0      782.71      905.96    152.67 o 
  12   3   0      138.26      175.31     98.49 o 
  13   3   0      187.64       97.42    141.01 o 
   0   4   0     5174.43     5643.67    312.80 o 
   1   4   0      884.71      938.81     79.43 o 
   2   4   0       50.28       59.13     30.07 o 
   3   4   0      104.57       47.17     87.33 o 
   4   4   0    11184.04    11202.31    311.44 o 
   5   4   0      289.95      411.50     57.35 o 
   6   4   0      655.10      606.24     69.62 o 
   7   4   0      194.15      168.65     51.73 o 
   8   4   0      874.56      745.82     85.71 o 
   9   4   0       54.28       24.25     57.00 o 
  10   4   0      119.55      104.16     76.56 o 
  11   4   0      122.92      202.21     94.21 o 
  12   4   0      602.90      643.59    133.12 o 
   1   5   0     1221.11     1471.60    127.94 o 
   2   5   0      483.78      455.42     59.85 o 
   3   5   0     3410.77     2887.28   1301.94 o 
   4   5   0        0.15       -3.56     40.70 o 
   5   5   0     1047.18     1173.15     89.21 o 
   6   5   0      384.50      423.86     65.50 o 
   7   5   0      114.76       46.45     48.95 o 
   8   5   0       30.80       86.22     57.09 o 
   9   5   0       56.29       50.21     67.80 o 
  10   5   0      989.13      966.74    134.12 o 
  11   5   0      445.28      569.50    158.07 o 
  12   5   0       91.87       41.75    102.05 o 
   0   6   0      371.59      343.04     93.52 o 
   1   6   0     2311.98     2287.89    143.07 o 
   2   6   0      586.12      659.51     73.53 o 
   3   6   0     1101.24     1060.12     86.56 o 
   4   6   0        8.82      -28.42     46.89 o 
   5   6   0      885.53      979.77     98.58 o 
   6   6   0      610.47      728.72     84.29 o 
   7   6   0      460.04      481.50     78.72 o 
   8   6   0      781.75      769.23     91.86 o 
   9   6   0      716.99      797.23    123.59 o 
  10   6   0       96.48       69.35     82.16 o 
  11   6   0       35.99       61.87     97.14 o 
  12   6   0       92.65      -32.09     98.79 o 
   1   7   0     3371.41     3460.17    292.10 o 
   2   7   0       34.36       -0.59     37.93 o 
   3   7   0     2205.83     2308.77    134.73 o 
   4   7   0      440.80      546.17     89.69 o 
   5   7   0     1960.59     1839.07    137.92 o 
   6   7   0      977.86     1092.75    115.65 o 
   7   7   0     1149.84     1301.08    124.91 o 
   8   7   0       74.37       88.45     85.98 o 
   9   7   0      302.52      261.54    128.34 o 
  10   7   0      343.52      279.98    106.18 o 
  11   7   0      965.93     1090.61    161.71 o 
   1   8   0       19.72      -21.14     48.22 o 
   2   8   0       16.42       -6.23     39.59 o 
   3   8   0      675.68      572.81     83.83 o 
   4   8   0      962.67      921.27    334.40 o 
   5   8   0      160.28      170.58     67.13 o 
   6   8   0      134.14       -6.55     67.93 o 
   7   8   0        1.82        4.40     68.68 o 
   8   8   0     1326.18     1373.94    190.46 o 
   9   8   0      193.89       36.45    108.22 o 
  10   8   0      122.34      275.10    137.55 o 
  11   8   0       17.28      -37.35    123.36 o 
   1   9   0     2344.14     2192.40    421.13 o 
   2   9   0      779.72      828.89    100.18 o 
   3   9   0      631.39      623.17     89.74 o 
   4   9   0      319.73      344.58    202.04 o 
   5   9   0       52.34        2.74     77.20 o 
   6   9   0      683.31      861.80    122.80 o 
   7   9   0      798.34      835.40    160.04 o 
   8   9   0      108.84      -33.66    116.14 o 
   9   9   0      130.99      203.29    136.26 o 
  10   9   0      311.86      367.75    152.30 o 
   0  10   0      438.97      501.96    141.27 o 
   1  10   0      140.85      208.89     80.48 o 
   2  10   0        8.60      -66.27     66.27 o 
   3  10   0       16.47     -102.35    102.35 o 
   4  10   0        5.12       75.88    384.22 o 
   5  10   0     1290.93     1573.77    155.12 o 
   6  10   0      175.66      248.01     99.79 o 
   7  10   0      316.77      424.28    140.96 o 
   8  10   0       12.37      -19.15    134.35 o 
   9  10   0      361.08      250.56    143.65 o 
   1  11   0      451.33      329.55    234.98 o 
   2  11   0      913.05     1061.55    127.09 o 
   3  11   0      241.71      184.32     79.37 o 
   4  11   0      320.16      475.68    124.10 o 
   5  11   0      228.60      296.79    107.46 o 
   6  11   0      577.16      776.64    179.95 o 
   7  11   0      644.54      996.91    202.64 o 
   8  11   0        2.60      -24.40    135.91 o 
   0  12   0     1496.56     1843.16    274.80 o 
   1  12   0      139.39      101.23     83.62 o 
   2  12   0      233.67      190.60     78.85 o 
   3  12   0        5.90       19.31     75.70 o 
   4  12   0     1260.66     1518.75    185.02 o 
   5  12   0       78.59       -5.58     98.35 o 
   6  12   0       17.05       19.71    136.18 o 
   7  12   0        0.05       42.04    152.77 o 
   1  13   0       23.02       35.82     72.74 o 
   2  13   0      458.58      287.84    155.18 o 
   3  13   0      486.71      472.49    118.06 o 
   4  13   0       10.50       58.95    229.27 o 
   5  13   0      491.19      753.87    198.48 o 
   0  14   0       45.36      -48.17    100.93 o 
   1  14   0      762.29      780.28    356.41 o 
   2  14   0       73.07      241.71     98.22 o 
   1   0   1     7310.43     7889.25    148.63 o 
   2   0   1     5473.29     5747.83    148.66 o 
   3   0   1     1117.89     1225.15     58.38 o 
   4   0   1     3077.61     3041.40    106.40 o 
   5   0   1       18.90       28.75     32.09 o 
   6   0   1      441.85      516.48     57.10 o 
   7   0   1      298.61      304.56     55.41 o 
   8   0   1      189.00      148.71     52.53 o 
   9   0   1     2445.93     2280.76    128.66 o 
  10   0   1     2227.77     2340.97    136.16 o 
  11   0   1       64.13       54.58     76.94 o 
  12   0   1       31.82      208.23    125.06 o 
  13   0   1      281.53      256.09    146.93 o 
 -13   1   1      167.16      195.54    159.49 o 
 -12   1   1      150.86      -13.14    124.90 o 
 -11   1   1      527.58      454.09    101.44 o 
 -10   1   1     1283.23     1463.72    218.96 o 
  -9   1   1      591.09      598.53     73.47 o 
  -8   1   1      910.80      937.26    118.22 o 
  -7   1   1      798.38      873.15     77.84 o 
  -6   1   1      787.09      778.05     68.23 o 
  -5   1   1      454.67      475.40     54.42 o 
  -4   1   1     1091.46     1211.21     68.78 o 
  -3   1   1     3877.59     3986.15    119.15 o 
  -2   1   1     2589.18     2400.08     81.48 o 
  -1   1   1     5979.10     5967.41    134.70 o 
   0   1   1    20223.71    22580.86    473.72 o 
   1   1   1     5841.21     6079.30    130.99 o 
   2   1   1     2918.25     2771.33     81.13 o 
   3   1   1     3654.54     3644.98    116.72 o 
   4   1   1     1128.73     1126.73     63.02 o 
   5   1   1      608.52      690.93     83.41 o 
   6   1   1      784.18      717.75     63.59 o 
   7   1   1      758.96      660.45     70.25 o 
   8   1   1      893.37      938.66     95.22 o 
   9   1   1      558.48      517.62     72.28 o 
  10   1   1     1206.69     1301.14    173.12 o 
  11   1   1      473.84      491.51    104.73 o 
  12   1   1      119.51      155.57    125.12 o 
  13   1   1      117.37      225.46    146.80 o 
 -13   2   1       58.64       56.93    141.62 o 
 -12   2   1       46.13       59.85    117.82 o 
 -11   2   1      810.11      850.31    143.81 o 
 -10   2   1      315.78      338.96     70.51 o 
  -9   2   1      801.94      948.26     92.53 o 
  -8   2   1      548.56      629.06     74.20 o 
  -7   2   1      618.30      611.93     69.58 o 
  -6   2   1     1213.52     1194.03     82.84 o 
  -5   2   1     2227.79     2319.14    111.85 o 
  -4   2   1      245.35      242.91     40.38 o 
  -3   2   1     8519.40     8972.26    236.12 o 
  -2   2   1     5775.57     5692.68    160.44 o 
  -1   2   1     1331.09     1322.92     60.52 o 
   0   2   1     8890.00     9387.16    240.54 o 
   1   2   1     1292.60     1315.22     52.20 o 
   2   2   1     5729.96     5804.90    159.08 o 
   3   2   1     8229.90     8691.25    233.67 o 
   4   2   1      198.91      172.81     37.62 o 
   5   2   1     2186.74     2143.07     98.88 o 
   6   2   1     1269.67     1432.94     85.09 o 
   7   2   1      618.58      608.16     69.39 o 
   8   2   1      620.33      568.68     72.07 o 
   9   2   1      836.10      877.26     87.15 o 
  10   2   1      292.71      268.95     79.40 o 
  11   2   1      900.78      837.10    121.13 o 
  12   2   1       53.84       67.63     88.13 o 
  13   2   1       75.50      186.03    148.45 o 
 -13   3   1      313.72      388.54    170.21 o 
 -12   3   1      220.05      294.09    137.39 o 
 -11   3   1      389.31      392.28    112.13 o 
 -10   3   1     1163.81     1104.43    105.51 o 
  -9   3   1      405.95      471.69     99.40 o 
  -8   3   1     1254.87     1333.51    100.63 o 
  -7   3   1      262.54      229.98     56.42 o 
  -6   3   1     1467.22     1369.69     91.06 o 
  -5   3   1     2452.25     2470.75    107.97 o 
  -4   3   1     3082.37     3189.07    131.13 o 
  -3   3   1     6872.44     7346.09    209.76 o 
  -2   3   1     1102.15     1140.60     50.77 o 
  -1   3   1     2245.79     2191.10    121.20 o 
   0   3   1      143.42      156.23     26.69 o 
   1   3   1     2217.24     2110.08     69.93 o 
   2   3   1     1057.52      952.44    192.43 o 
   3   3   1     7029.64     7416.69    208.59 o 
   4   3   1     3480.82     3710.31    174.21 o 
   5   3   1     2410.92     2352.97    105.27 o 
   6   3   1     1572.78     1559.98     93.16 o 
   7   3   1      316.64      274.84     56.76 o 
   8   3   1     1146.59     1118.52     93.22 o 
   9   3   1      404.82      634.94     79.90 o 
  10   3   1     1178.21     1032.81    125.83 o 
  11   3   1      337.26      173.83     88.93 o 
  12   3   1      238.25      297.67    109.49 o 
  13   3   1      321.25      521.46    173.02 o 
 -12   4   1       16.82      -88.27    110.42 o 
 -11   4   1      586.78      533.94    115.53 o 
 -10   4   1     1510.56     1644.57    157.65 o 
  -9   4   1      684.45      731.86     88.08 o 
  -8   4   1      232.13      221.02     61.11 o 
  -7   4   1      466.63      435.77     79.44 o 
  -6   4   1     4549.06     4382.43    164.63 o 
  -5   4   1     1091.34     1040.18     81.56 o 
  -4   4   1      435.14      368.76     54.54 o 
  -3   4   1     3774.42     3825.00    136.94 o 
  -2   4   1     8457.49     8686.30    272.65 o 
  -1   4   1      807.07      862.17     75.25 o 
   0   4   1        3.56       -0.94     37.79 o 
   1   4   1     1009.41      941.60     50.62 o 
   2   4   1     8939.38     9196.41    272.59 o 
   3   4   1     3839.88     3863.64    155.61 o 
   4   4   1      412.94      461.87     54.39 o 
   5   4   1     1303.79     1436.56     87.74 o 
   6   4   1     4259.92     4155.40    159.75 o 
   7   4   1      455.88      591.58     71.89 o 
   8   4   1      202.87      208.65     59.43 o 
   9   4   1      685.64      891.43    115.47 o 
  10   4   1     1483.28     1685.78    158.77 o 
  11   4   1      568.73      670.98    120.84 o 
  12   4   1       18.56       10.33     87.28 o 
 -12   5   1      295.52      357.63    123.41 o 
 -11   5   1        3.69       32.19     81.97 o 
 -10   5   1      843.13      975.97    134.12 o 
  -9   5   1      391.92      516.44     83.22 o 
  -8   5   1     1083.56      943.09     97.43 o 
  -7   5   1     1194.20     1156.99    101.78 o 
  -6   5   1     1389.13     1281.01     97.61 o 
  -5   5   1     1280.13     1309.45     93.74 o 
  -4   5   1     2931.07     2920.31    128.58 o 
  -3   5   1      304.93      244.25     42.40 o 
  -2   5   1      425.54      390.18     97.08 o 
  -1   5   1     1124.94     1109.01     92.45 o 
   0   5   1     2407.44     2239.42    127.12 o 
   1   5   1      904.57      988.63     54.51 o 
   2   5   1      319.76      267.55     56.80 o 
   3   5   1      370.11      752.15    463.50 o 
   4   5   1     2886.32     2881.48    141.37 o 
   5   5   1     1239.14     1274.29     91.09 o 
   6   5   1     1454.01     1577.99    146.97 o 
   7   5   1     1264.84     1218.59     99.15 o 
   8   5   1     1002.63     1191.35    105.19 o 
   9   5   1      321.91      299.04    105.29 o 
  10   5   1      836.41      857.25    150.20 o 
  11   5   1        7.54      -21.88     79.88 o 
  12   5   1      308.64      388.40    126.70 o 
 -12   6   1      250.32      179.96    140.52 o 
 -11   6   1      635.97      523.30    122.39 o 
 -10   6   1       15.88       60.64     82.80 o 
  -9   6   1      277.79      232.55     96.67 o 
  -8   6   1       53.97       81.16     91.96 o 
  -7   6   1      255.71      298.79     67.72 o 
  -6   6   1      284.94      228.11     70.41 o 
  -5   6   1     2004.53     2194.01    138.97 o 
  -4   6   1     1580.68     1613.56    119.08 o 
  -3   6   1     3121.96     3027.40    154.17 o 
  -2   6   1      661.97      748.29     89.12 o 
  -1   6   1     1087.22     1000.25    163.98 o 
   0   6   1     4716.86     4343.35    169.78 o 
   1   6   1     1100.06      987.72     98.30 o 
   2   6   1      680.53      668.44     74.13 o 
   3   6   1     3298.28     3137.25    247.60 o 
   4   6   1     1669.48     1680.37    118.41 o 
   5   6   1     1980.18     2130.34    156.05 o 
   6   6   1      310.98      378.73    116.54 o 
   7   6   1      191.22      225.12     63.19 o 
   8   6   1      113.59       14.34     63.41 o 
   9   6   1      268.70      323.65     93.48 o 
  10   6   1       24.06      -20.65     76.99 o 
  11   6   1      661.60      600.87    128.77 o 
  12   6   1      212.17      218.21    113.02 o 
 -11   7   1       21.28      -22.43     93.52 o 
 -10   7   1      893.61     1091.47    150.94 o 
  -9   7   1      560.58      542.02    111.34 o 
  -8   7   1      727.60      807.44     99.98 o 
  -7   7   1      961.57      925.53    120.42 o 
  -6   7   1      458.53      361.66     79.18 o 
  -5   7   1      650.89     1002.32    137.48 o 
  -4   7   1     1334.40     1384.09    205.18 o 
  -3   7   1      316.94      309.53     62.95 o 
  -2   7   1     1417.16     1395.15    124.92 o 
  -1   7   1     1292.94     1291.89    165.60 o 
   0   7   1     2385.30     2125.79     98.66 o 
   1   7   1     1428.92     1471.02    125.69 o 
   2   7   1     1370.53     1350.15    107.63 o 
   3   7   1      339.21      226.94    116.45 o 
   4   7   1     1522.65     1622.68    125.38 o 
   5   7   1      589.53      469.81     86.52 o 
   6   7   1      521.35      695.32    102.02 o 
   7   7   1      888.95     1047.72    116.58 o 
   8   7   1      697.11      637.53    138.26 o 
   9   7   1      491.71      540.93    116.19 o 
  10   7   1      873.90      932.38    148.61 o 
  11   7   1       45.82      149.59    122.17 o 
 -11   8   1      376.61      579.12    179.29 o 
 -10   8   1      574.68      938.72    181.75 o 
  -9   8   1      159.49      114.18    105.19 o 
  -8   8   1       88.12       70.86     98.30 o 
  -7   8   1      274.29      321.15     88.81 o 
  -6   8   1      422.48      368.90     88.63 o 
  -5   8   1      993.92     1015.43    114.23 o 
  -4   8   1      182.33      242.38    293.09 o 
  -3   8   1      185.41       -3.63    112.76 o 
  -2   8   1     2814.82     2731.91    269.51 o 
  -1   8   1      794.49      858.91    109.94 o 
   0   8   1       21.20       24.72     55.92 o 
   1   8   1      881.51      699.98    103.13 o 
   2   8   1     2529.67     2613.14    153.18 o 
   3   8   1      224.45       35.40    153.35 o 
   4   8   1      170.03      231.34     80.82 o 
   5   8   1      881.22     1040.41    117.03 o 
   6   8   1      359.50      488.62    102.80 o 
   7   8   1      238.08      279.36    153.91 o 
   8   8   1       98.41      132.33     99.51 o 
   9   8   1      218.71      209.36    124.37 o 
  10   8   1      600.07      666.49    180.86 o 
  11   8   1      385.30      465.47    171.35 o 
 -10   9   1       43.39       83.38    129.09 o 
  -9   9   1      662.01      597.55    167.11 o 
  -8   9   1      356.22      290.65    189.37 o 
  -7   9   1      245.34      308.94     91.37 o 
  -6   9   1      417.53      524.09    102.47 o 
  -5   9   1      366.77      467.16     91.10 o 
  -4   9   1     1038.48     1306.72    160.01 o 
  -3   9   1      442.81      551.19     86.39 o 
  -2   9   1       10.44       29.74     51.84 o 
  -1   9   1      717.69      526.81     98.40 o 
   0   9   1     1927.05     2177.98    168.32 o 
   1   9   1      763.85      828.65    111.20 o 
   2   9   1       24.76       -0.33     45.32 o 
   3   9   1      406.30      319.56    173.26 o 
   4   9   1     1107.71     1359.60    470.17 o 
   5   9   1      434.71      410.84     92.23 o 
   6   9   1      374.65      368.49     95.51 o 
   7   9   1      236.65      300.07    123.61 o 
   8   9   1      357.64      629.44    148.88 o 
   9   9   1      608.99      650.42    169.58 o 
  10   9   1       29.05       16.97    126.76 o 
  -9  10   1      263.09      441.98    153.48 o 
  -8  10   1      376.89      490.27    156.11 o 
  -7  10   1      577.76      333.18    227.13 o 
  -6  10   1        3.14       77.53     76.91 o 
  -5  10   1      138.86      289.03     88.61 o 
  -4  10   1     1359.22     1317.64    156.06 o 
  -3  10   1      543.93      594.55     93.01 o 
  -2  10   1       23.50       -7.55     54.31 o 
  -1  10   1     1188.40     1210.44    141.95 o 
   0  10   1      717.38      885.36    122.61 o 
   1  10   1     1017.31     1019.58    132.21 o 
   2  10   1       23.49       -9.24     63.93 o 
   3  10   1      576.36      418.75     95.73 o 
   4  10   1     1256.13     1470.27    562.14 o 
   5  10   1      130.02      197.81     87.40 o 
   6  10   1        2.57      -48.34     91.54 o 
   7  10   1      604.09      476.22    158.87 o 
   8  10   1      407.99      588.09    170.23 o 
   9  10   1      246.91      274.67    152.19 o 
  -8  11   1      151.76      131.91    154.62 o 
  -7  11   1       37.46       58.28    181.34 o 
  -6  11   1      246.23      128.41     97.97 o 
  -5  11   1      614.55      630.99    121.64 o 
  -4  11   1      162.70      217.85     97.80 o 
  -3  11   1     1076.70     1211.11    131.19 o 
  -2  11   1      489.94      471.27     92.51 o 
  -1  11   1      630.98      362.05    178.50 o 
   0  11   1      123.92      104.75     80.48 o 
   1  11   1      603.07      283.50    148.74 o 
   2  11   1      453.32      320.54    155.19 o 
   3  11   1     1088.75     1017.46    203.41 o 
   4  11   1      186.67      286.46    525.68 o 
   5  11   1      611.68      900.04    158.71 o 
   6  11   1      273.00      286.92    139.66 o 
   7  11   1       59.54      211.06    136.15 o 
   8  11   1      172.37      204.08    152.06 o 
  -7  12   1      304.94      414.78    170.71 o 
  -6  12   1      359.68      405.19    178.96 o 
  -5  12   1      165.96      175.79    104.07 o 
  -4  12   1       34.12       67.71    121.22 o 
  -3  12   1       91.36       97.89     82.42 o 
  -2  12   1      233.62      177.05     76.24 o 
  -1  12   1      243.90       82.30    124.99 o 
   0  12   1       48.71      -26.55     81.48 o 
   1  12   1      261.86      219.05     80.20 o 
   2  12   1      266.25      250.14    139.10 o 
   3  12   1      125.27       74.30     77.29 o 
   4  12   1       27.99      119.46    363.56 o 
   5  12   1      177.48      354.32    159.82 o 
   6  12   1      282.36      339.74    169.48 o 
   7  12   1      331.89      232.65    223.54 o 
  -5  13   1       55.85      128.71    114.34 o 
  -4  13   1      249.21     1387.79    635.80 o 
  -3  13   1      141.28      172.29     93.17 o 
  -2  13   1       26.27       42.39     78.91 o 
  -1  13   1      334.11      403.66    105.63 o 
   0  13   1      428.05      336.72    194.74 o 
   1  13   1      303.55      130.21     85.56 o 
   2  13   1       43.70       74.48     79.45 o 
   3  13   1      120.35      160.25    101.69 o 
   4  13   1      298.19      946.52   1045.32 o 
   5  13   1       42.91     -152.22    183.17 o 
  -2  14   1      395.20      402.75    119.08 o 
  -1  14   1      136.72      215.48     98.53 o 
   0  14   1      162.45      197.46     93.80 o 
   1  14   1      134.42      189.44     94.91 o 
   2  14   1      405.19      473.13    113.04 o 
   0   0   2      338.42      341.84     17.67 o 
   1   0   2    10360.20    11117.40    195.58 o 
   2   0   2      290.56      301.31     35.08 o 
   3   0   2      641.74      730.59     56.56 o 
   4   0   2     1232.15     1252.13     64.71 o 
   5   0   2     1039.74     1055.72     66.97 o 
   6   0   2       43.53       69.62     37.99 o 
   7   0   2     1932.83     1905.92    102.48 o 
   8   0   2     1654.29     1867.99    121.32 o 
   9   0   2     1896.77     1925.34    135.46 o 
  10   0   2       92.56      161.42     76.76 o 
  11   0   2      479.21      424.55    103.40 o 
  12   0   2        0.92      -19.00    113.80 o 
  13   0   2       15.32       97.71    147.63 o 
 -13   1   2       49.60      -18.68    144.00 o 
 -12   1   2       67.82      225.11    142.53 o 
 -11   1   2      256.24      195.38    151.16 o 
 -10   1   2       76.86       78.77     53.40 o 
  -9   1   2     1652.13     1605.40    109.99 o 
  -8   1   2     2428.39     2361.59    124.03 o 
  -7   1   2      718.15      618.01     67.18 o 
  -6   1   2      546.73      533.51     59.94 o 
  -5   1   2     1085.90     1141.21     85.73 o 
  -4   1   2     1506.31     1616.14     77.81 o 
  -3   1   2     2088.56     2270.20     84.02 o 
  -2   1   2    10031.89    10521.53    262.79 o 
  -1   1   2     9025.88     9851.55    224.29 o 
   0   1   2    20698.77    21957.18    477.34 o 
   1   1   2     8984.26     9750.52    225.19 o 
   2   1   2     9869.61    10687.23    228.50 o 
   3   1   2     2287.29     2249.83     79.76 o 
   4   1   2     1717.15     1766.43     75.41 o 
   5   1   2      932.86      949.95     64.94 o 
   6   1   2      601.57      759.81     75.10 o 
   7   1   2      784.32      838.80     72.43 o 
   8   1   2     2375.59     2410.27    121.57 o 
   9   1   2     1599.22     1556.45    108.02 o 
  10   1   2       87.94       86.91     72.11 o 
  11   1   2      221.97      283.11     89.64 o 
  12   1   2       47.65       98.53     92.88 o 
  13   1   2       31.07       43.49    126.75 o 
 -13   2   2      125.36      219.55    161.72 o 
 -12   2   2       44.09       66.52    127.09 o 
 -11   2   2      143.96      176.51     82.34 o 
 -10   2   2     1442.49     1399.24    126.61 o 
  -9   2   2       29.77       93.12     65.93 o 
  -8   2   2     1029.12      933.48     88.32 o 
  -7   2   2     1911.96     1939.66    186.66 o 
  -6   2   2     4144.03     4023.35    146.86 o 
  -5   2   2     3431.49     3639.18    131.42 o 
  -4   2   2      470.14      394.72     47.87 o 
  -3   2   2     1063.55      964.56     58.93 o 
  -2   2   2    16501.48    17834.35    424.68 o 
  -1   2   2     5474.36     5827.30    132.31 o 
   0   2   2      530.75      552.61     33.23 o 
   1   2   2     5416.52     6036.40    201.26 o 
   2   2   2    15746.21    17109.70    422.07 o 
   3   2   2     1046.34     1047.15     61.05 o 
   4   2   2      505.22      473.59     45.06 o 
   5   2   2     3485.84     3511.42    126.09 o 
   6   2   2     4047.37     3917.55    141.83 o 
   7   2   2     1898.90     1858.44    105.56 o 
   8   2   2     1079.15     1074.52     92.76 o 
   9   2   2       24.83       89.29     58.76 o 
  10   2   2     1475.92     1673.62    151.03 o 
  11   2   2      134.30      127.96     85.19 o 
  12   2   2       41.07       58.48     85.98 o 
  13   2   2      112.44      182.18    149.13 o 
 -13   3   2      177.35      157.04    169.01 o 
 -12   3   2      321.43      232.45    143.86 o 
 -11   3   2        9.95      -56.88     66.60 o 
 -10   3   2      113.72       24.57     59.35 o 
  -9   3   2      393.58      361.57     66.06 o 
  -8   3   2      753.50      804.31     84.18 o 
  -7   3   2     1169.38     1257.13     93.93 o 
  -6   3   2      425.25      550.35     82.03 o 
  -5   3   2     2963.85     2900.37    118.95 o 
  -4   3   2     2441.47     2359.76    101.31 o 
  -3   3   2       85.58      103.53     39.37 o 
  -2   3   2      673.71      747.80     41.85 o 
  -1   3   2     3676.38     4056.23    163.72 o 
   0   3   2     4345.82     4285.22    127.49 o 
   1   3   2     4130.69     4316.39    119.01 o 
   2   3   2      712.68      702.11     55.05 o 
   3   3   2      150.09      190.35     42.55 o 
   4   3   2     2430.80     2336.30     97.66 o 
   5   3   2     3075.81     2955.17    116.46 o 
   6   3   2      416.03      464.76     59.36 o 
   7   3   2     1037.96     1045.36     82.63 o 
   8   3   2      743.49      745.86     77.74 o 
   9   3   2      344.52      354.88     78.99 o 
  10   3   2      115.56      114.43     66.43 o 
  11   3   2       11.66       33.21     73.06 o 
  12   3   2      275.62      339.60    108.80 o 
  13   3   2      158.88      361.06    172.71 o 
 -12   4   2      177.56      149.92    137.78 o 
 -11   4   2      722.19      887.42    135.59 o 
 -10   4   2       60.34       84.14     60.15 o 
  -9   4   2      135.58      129.75     58.42 o 
  -8   4   2      410.38      440.26     72.77 o 
  -7   4   2     1298.82     1427.15    155.71 o 
  -6   4   2      559.60      487.16     66.87 o 
  -5   4   2     2589.10     2684.81    123.32 o 
  -4   4   2     1482.55     1594.01    102.01 o 
  -3   4   2     4662.66     4694.65    180.10 o 
  -2   4   2      684.14      821.99     70.90 o 
  -1   4   2     3836.87     3694.41    160.96 o 
   0   4   2     6337.18     7126.38    265.61 o 
   1   4   2     3772.50     3698.67    112.13 o 
   2   4   2      673.46      650.97     60.12 o 
   3   4   2     5019.21     5048.17    282.91 o 
   4   4   2     1575.33     1784.56     96.25 o 
   5   4   2     2646.03     2675.33    117.64 o 
   6   4   2      571.94      632.78     68.47 o 
   7   4   2     1278.40     1282.89     93.51 o 
   8   4   2      385.23      314.83     77.82 o 
   9   4   2      103.09        2.78     59.01 o 
  10   4   2       62.01       -0.99     69.78 o 
  11   4   2      709.11      925.28    134.28 o 
  12   4   2      193.51      221.59    108.31 o 
 -12   5   2      247.36      296.03    154.58 o 
 -11   5   2      220.63      415.35    116.92 o 
 -10   5   2      295.92      275.05     90.77 o 
  -9   5   2      403.21      350.42     77.82 o 
  -8   5   2       96.38       70.57     52.69 o 
  -7   5   2      801.91      911.98     90.36 o 
  -6   5   2      403.59      413.54     65.70 o 
  -5   5   2     6579.84     6614.77    214.97 o 
  -4   5   2     1129.95     1015.14     83.47 o 
  -3   5   2     3553.32     3642.93    126.71 o 
  -2   5   2     3892.05     4096.10    182.60 o 
  -1   5   2     2116.26     2027.49    119.52 o 
   0   5   2     4358.81     4321.52    192.69 o 
   1   5   2     1861.91     1796.52     91.79 o 
   2   5   2     3964.99     4118.92    128.51 o 
   3   5   2     3737.78     4276.85    245.00 o 
   4   5   2     1242.97     1297.21     94.91 o 
   5   5   2     6547.03     5874.04    411.28 o 
   6   5   2      368.50      381.23     61.73 o 
   7   5   2      896.23      815.91     83.45 o 
   8   5   2       80.10       92.32     65.46 o 
   9   5   2      355.61      359.89     92.34 o 
  10   5   2      301.94      196.84     87.21 o 
  11   5   2      194.46      255.26    104.19 o 
  12   5   2      276.92      169.06    104.64 o 
 -12   6   2      189.64       82.70    143.55 o 
 -11   6   2      226.03      135.89     97.18 o 
 -10   6   2      855.49      942.40    135.62 o 
  -9   6   2       84.61       70.33     63.60 o 
  -8   6   2       60.49      -11.61     51.53 o 
  -7   6   2     1121.32     1101.21    103.40 o 
  -6   6   2     3761.67     4066.47    228.74 o 
  -5   6   2       24.44        8.83     48.58 o 
  -4   6   2      648.14      642.60     86.48 o 
  -3   6   2      589.39      722.95     63.59 o 
  -2   6   2     3020.12     3087.29    166.79 o 
  -1   6   2      393.74      274.47     66.11 o 
   0   6   2      207.05      162.55     36.64 o 
   1   6   2      410.81      463.38     54.57 o 
   2   6   2     3030.90     3030.84    109.22 o 
   3   6   2      623.71      409.30    111.69 o 
   4   6   2      670.83      695.37     83.42 o 
   5   6   2       27.40       14.95     49.70 o 
   6   6   2     3785.56     4438.80    206.26 o 
   7   6   2     1122.27      944.98    119.43 o 
   8   6   2       68.49       37.43     64.50 o 
   9   6   2       79.05       97.19     79.53 o 
  10   6   2      872.42      991.20    140.45 o 
  11   6   2      223.07      145.52     98.72 o 
  12   6   2      210.86      153.86    113.53 o 
 -11   7   2      119.64      231.42    113.75 o 
 -10   7   2       10.25       20.08     85.09 o 
  -9   7   2      464.56      473.37    109.55 o 
  -8   7   2      551.19      624.50     93.67 o 
  -7   7   2       86.85       89.58     58.06 o 
  -6   7   2      645.41      767.92    100.63 o 
  -5   7   2     1391.04     1170.58    114.13 o 
  -4   7   2      236.37      146.87    168.61 o 
  -3   7   2      451.80      492.60     84.17 o 
  -2   7   2      812.92      678.56    106.31 o 
  -1   7   2     3971.91     4110.52    212.52 o 
   0   7   2     5619.84     5492.75    183.26 o 
   1   7   2     4161.01     4027.44    143.61 o 
   2   7   2      852.81      847.22     57.99 o 
   3   7   2      528.87      516.63    324.42 o 
   4   7   2      365.66      375.83     77.92 o 
   5   7   2     1349.67     1501.61    253.76 o 
   6   7   2      595.38      740.13    101.68 o 
   7   7   2       52.56      -14.50    125.06 o 
   8   7   2      540.51      567.43    133.41 o 
   9   7   2      472.78      601.19    139.74 o 
  10   7   2        4.15      129.32    114.47 o 
  11   7   2      105.44      302.98    143.05 o 
 -11   8   2      542.28      570.73    144.84 o 
 -10   8   2      203.82       92.70    118.36 o 
  -9   8   2      253.00      419.94    127.76 o 
  -8   8   2      334.17      235.88     98.93 o 
  -7   8   2     1399.90     1631.80    207.16 o 
  -6   8   2      186.60      158.95     70.55 o 
  -5   8   2      511.18      523.30     89.87 o 
  -4   8   2      513.62      437.69     94.05 o 
  -3   8   2     1284.62     1183.00    106.50 o 
  -2   8   2      116.63       20.56     90.41 o 
  -1   8   2     1803.46     1464.24    195.08 o 
   0   8   2      114.13       77.04     56.21 o 
   1   8   2     1688.49     1559.72    137.51 o 
   2   8   2      125.23       33.94     68.66 o 
   3   8   2     1061.00     1139.95    143.76 o 
   4   8   2      505.57      558.02    132.74 o 
   5   8   2      614.20      555.36    124.20 o 
   6   8   2      198.91      113.68     75.88 o 
   7   8   2     1386.05     1380.18    186.63 o 
   8   8   2      342.38      397.53    127.79 o 
   9   8   2      237.24      443.31    192.95 o 
  10   8   2      196.24      281.36    139.27 o 
  11   8   2      648.77      914.99    197.01 o 
 -10   9   2       86.56       37.02    158.15 o 
  -9   9   2      507.05      478.13    145.54 o 
  -8   9   2      242.11      264.98    199.32 o 
  -7   9   2      382.97      467.32    159.26 o 
  -6   9   2      384.49      558.27    105.69 o 
  -5   9   2      501.35      426.89     96.34 o 
  -4   9   2     1402.05     1652.52    201.37 o 
  -3   9   2      219.93      151.58     69.94 o 
  -2   9   2      663.65      553.18     99.27 o 
  -1   9   2      701.99      597.21    100.41 o 
   0   9   2      501.11      444.12    135.23 o 
   1   9   2      783.52      561.04    104.19 o 
   2   9   2      642.27      763.54     94.28 o 
   3   9   2      316.55      232.35    141.12 o 
   4   9   2     1491.84     2068.56    269.24 o 
   5   9   2      386.74      414.57     98.65 o 
   6   9   2      380.54      361.60    125.00 o 
   7   9   2      350.98      189.00    121.49 o 
   8   9   2      246.85      552.70    143.40 o 
   9   9   2      616.47      657.19    435.06 o 
  10   9   2       72.17       91.83    132.00 o 
  -9  10   2       61.74      -16.12    133.06 o 
  -8  10   2      325.94       80.99    114.01 o 
  -7  10   2      115.36      102.46     95.98 o 
  -6  10   2      608.05      811.67    130.76 o 
  -5  10   2       32.84       30.03     79.03 o 
  -4  10   2      117.81      143.66     63.39 o 
  -3  10   2       50.49      -13.80     70.71 o 
  -2  10   2     1951.76     2144.28    283.79 o 
  -1  10   2      564.22      583.92    145.58 o 
   0  10   2      792.13      704.72    114.47 o 
   1  10   2      527.65      571.48     89.03 o 
   2  10   2     1702.31     1760.61    146.61 o 
   3  10   2       61.59       18.44     57.38 o 
   4  10   2      107.04      306.68    231.14 o 
   5  10   2       26.44       95.26     83.96 o 
   6  10   2      629.90      611.36    155.37 o 
   7  10   2      117.15       18.55    115.75 o 
   8  10   2      358.80      349.40    159.26 o 
   9  10   2       56.53      -38.20    121.21 o 
  -8  11   2      399.06      484.59    171.31 o 
  -7  11   2       61.02      179.18    175.74 o 
  -6  11   2       11.48       18.28     86.44 o 
  -5  11   2      151.73      182.20     91.53 o 
  -4  11   2      549.12      549.58     86.63 o 
  -3  11   2       71.24       87.54     61.24 o 
  -2  11   2       79.17       52.43     66.76 o 
  -1  11   2      224.95      298.57     98.39 o 
   0  11   2      253.86      348.47     95.44 o 
   1  11   2      215.40      220.81    108.52 o 
   2  11   2       88.17       91.35     66.84 o 
   3  11   2       74.06       -7.09     69.17 o 
   4  11   2      568.82      992.05    426.36 o 
   5  11   2      174.07      141.90    120.57 o 
   6  11   2        9.96      -31.39    144.62 o 
   7  11   2       74.17      179.29    140.25 o 
   8  11   2      419.72      382.17    171.36 o 
  -7  12   2      108.12       70.30    240.43 o 
  -6  12   2       73.50      283.10    116.16 o 
  -5  12   2      316.20      282.39    116.61 o 
  -4  12   2       43.41      126.58    101.09 o 
  -3  12   2      646.20      578.19    169.73 o 
  -2  12   2       75.77       49.22     65.81 o 
  -1  12   2      342.64      213.70    112.67 o 
   0  12   2        4.50      -65.15     65.15 o 
   1  12   2      312.03      354.91    158.83 o 
   2  12   2       80.36       12.19     72.73 o 
   3  12   2      659.39      634.49    254.37 o 
   4  12   2       55.24        0.25    428.26 o 
   5  12   2      373.25      579.32    171.49 o 
   6  12   2       68.21      240.12    166.67 o 
   7  12   2      137.39      355.16    167.67 o 
  -5  13   2      358.53      494.64    131.21 o 
  -4  13   2      504.06      775.62    163.92 o 
  -3  13   2      394.03      531.01    113.95 o 
  -2  13   2      442.40      415.96    110.27 o 
  -1  13   2      287.77      178.96    168.24 o 
   0  13   2     1007.40      981.52    139.54 o 
   1  13   2      323.49      463.14    155.22 o 
   2  13   2      466.72      350.91    178.00 o 
   3  13   2      386.35      470.44    195.59 o 
   4  13   2      548.52      411.70    191.15 o 
   5  13   2      397.82      596.28    189.27 o 
  -2  14   2      904.29     1144.80    278.03 o 
  -1  14   2       34.57        0.72     76.56 o 
   0  14   2      179.01      217.00    107.42 o 
   1  14   2       36.71       60.64     85.65 o 
   2  14   2      831.07     1028.00    162.50 o 
   1   0   3      161.41      163.15     15.64 o 
   2   0   3     6592.46     7114.89    161.22 o 
   3   0   3      787.69      738.44     42.93 o 
   4   0   3       65.86       74.83     29.38 o 
   5   0   3     8490.10     7920.38    223.97 o 
   6   0   3       31.40       20.77     33.56 o 
   7   0   3     1448.81     1302.60     86.55 o 
   8   0   3      272.98      324.40     68.45 o 
   9   0   3     2154.21     2106.05    121.97 o 
  10   0   3      439.70      213.63     79.94 o 
  11   0   3       35.29      101.17     79.24 o 
  12   0   3      120.29      178.23     96.90 o 
  13   0   3       40.36      115.67    140.56 o 
 -13   1   3      206.75      335.03    174.76 o 
 -12   1   3      363.36      287.17    112.20 o 
 -11   1   3      670.02      917.41    131.34 o 
 -10   1   3      250.61      294.08     87.72 o 
  -9   1   3      620.72      682.72     79.01 o 
  -8   1   3      994.71      876.51     81.60 o 
  -7   1   3      690.58      740.43     71.91 o 
  -6   1   3      277.86      258.21     49.60 o 
  -5   1   3      787.74      703.51     59.73 o 
  -4   1   3     1839.80     1792.10     80.48 o 
  -3   1   3     2986.46     2947.88     97.06 o 
  -2   1   3    15018.48    15966.37    336.55 o 
  -1   1   3     1818.17     1810.70     54.09 o 
   0   1   3      771.47      788.05     31.52 o 
   1   1   3     1884.17     1978.64     60.28 o 
   2   1   3    14613.86    15666.03    385.30 o 
   3   1   3     2852.72     2758.57     80.15 o 
   4   1   3     1889.43     1903.33     89.75 o 
   5   1   3      811.27      765.99     55.92 o 
   6   1   3      358.11      314.83     47.30 o 
   7   1   3      775.95      768.63     70.28 o 
   8   1   3      948.03      912.92     80.05 o 
   9   1   3      629.56      692.84    100.78 o 
  10   1   3      277.88      402.67     93.59 o 
  11   1   3      646.86      769.62    141.49 o 
  12   1   3      366.03      484.42    203.77 o 
  13   1   3      220.35      407.14    171.83 o 
 -13   2   3       44.02        8.92    141.25 o 
 -12   2   3      522.81      655.77    337.29 o 
 -11   2   3      328.79      248.21     96.28 o 
 -10   2   3      359.96      329.15     70.31 o 
  -9   2   3       97.55      107.32     52.97 o 
  -8   2   3     4039.19     3849.85    158.40 o 
  -7   2   3      865.93      867.85    116.29 o 
  -6   2   3      195.23      247.15     49.77 o 
  -5   2   3     1499.54     1608.55     86.40 o 
  -4   2   3     4941.62     4872.50    154.15 o 
  -3   2   3     1394.72     1412.95     71.29 o 
  -2   2   3     1049.14     1076.67     35.61 o 
  -1   2   3     3165.42     3236.36     84.55 o 
   0   2   3      245.06      250.95     27.96 o 
   1   2   3     3117.41     3391.14    117.37 o 
   2   2   3     1066.27     1070.17     64.40 o 
   3   2   3     1609.12     1564.99     57.06 o 
   4   2   3     4932.66     4920.41    148.43 o 
   5   2   3     1378.03     1608.37     79.72 o 
   6   2   3      219.25      204.54     44.47 o 
   7   2   3      819.45      837.77     76.31 o 
   8   2   3     4036.99     3839.69    152.59 o 
   9   2   3      114.86      135.93     85.80 o 
  10   2   3      394.11      359.27     93.37 o 
  11   2   3      369.48      464.84    103.63 o 
  12   2   3      457.76      468.34    115.80 o 
  13   2   3       42.30       10.49    143.78 o 
 -12   3   3      227.83      258.62    146.06 o 
 -11   3   3      451.05      688.93    123.01 o 
 -10   3   3      300.74      330.92     72.55 o 
  -9   3   3      482.89      491.40     75.50 o 
  -8   3   3      696.82      760.06     82.21 o 
  -7   3   3      463.62      537.79     75.68 o 
  -6   3   3     1023.33     1072.73     81.25 o 
  -5   3   3     2011.60     2076.78    117.69 o 
  -4   3   3     2545.41     2519.00    105.41 o 
  -3   3   3     7708.90     7956.88    225.46 o 
  -2   3   3     3312.66     3146.64     99.16 o 
  -1   3   3       89.70       79.19     27.89 o 
   0   3   3     4448.72     4304.11    131.43 o 
   1   3   3      164.97      164.38     21.06 o 
   2   3   3     2858.49     2884.97    166.06 o 
   3   3   3     7657.63     7981.43    218.50 o 
   4   3   3     2494.15     2518.93     98.67 o 
   5   3   3     2171.62     2055.38     95.04 o 
   6   3   3      907.39      957.17     72.88 o 
   7   3   3      380.33      396.40     59.11 o 
   8   3   3      743.07      691.15    106.02 o 
   9   3   3      491.72      491.29     95.02 o 
  10   3   3      217.16      173.64     74.41 o 
  11   3   3      484.60      423.29    105.56 o 
  12   3   3      200.16      169.78     99.18 o 
 -12   4   3       19.22       80.29    133.03 o 
 -11   4   3        7.42      -34.95    101.13 o 
 -10   4   3      163.65       80.74     62.30 o 
  -9   4   3      374.40      311.34     70.03 o 
  -8   4   3      142.50      136.49     54.70 o 
  -7   4   3      436.90      481.20     71.53 o 
  -6   4   3      193.98      187.31     57.14 o 
  -5   4   3     1373.33     1434.22     92.60 o 
  -4   4   3      209.50      183.94     47.16 o 
  -3   4   3     1512.92     1502.41     64.49 o 
  -2   4   3     2562.50     2652.44    106.41 o 
  -1   4   3     3556.54     3570.43    158.03 o 
   0   4   3      160.22      188.40     30.38 o 
   1   4   3     3601.39     3604.56     94.18 o 
   2   4   3     2356.44     2340.00    126.81 o 
   3   4   3     1522.78     1322.02     84.69 o 
   4   4   3      221.75      233.33     48.60 o 
   5   4   3     1356.88     1412.73     85.28 o 
   6   4   3      220.68      276.94     51.96 o 
   7   4   3      449.11      449.56     89.16 o 
   8   4   3      139.62      128.57     64.06 o 
   9   4   3      373.86      359.05     88.03 o 
  10   4   3      153.47      191.08     79.40 o 
  11   4   3       19.94       63.13     79.95 o 
  12   4   3       26.40       82.60     97.12 o 
 -12   5   3      223.71       65.37    143.20 o 
 -11   5   3      546.59      573.00    117.25 o 
 -10   5   3      274.54      342.57     81.96 o 
  -9   5   3      155.43       95.98     61.22 o 
  -8   5   3        6.29        7.97     49.22 o 
  -7   5   3      586.73      546.34     72.93 o 
  -6   5   3      524.24      588.17     73.72 o 
  -5   5   3     3923.11     3879.18    156.68 o 
  -4   5   3     1558.71     1595.00     98.27 o 
  -3   5   3     1998.25     1880.82     85.61 o 
  -2   5   3     7802.35     8176.79    306.99 o 
  -1   5   3      578.89      626.50     75.14 o 
   0   5   3      430.35      326.06     51.03 o 
   1   5   3      746.46      676.26     51.81 o 
   2   5   3     8224.97     8369.25    189.46 o 
   3   5   3     2054.84     1904.12    112.75 o 
   4   5   3     1586.04     1550.87    127.60 o 
   5   5   3     3865.85     3824.03    164.46 o 
   6   5   3      430.45      452.21     63.99 o 
   7   5   3      502.80      510.43     93.12 o 
   8   5   3       21.69      -49.40     49.40 o 
   9   5   3      179.42      217.69     81.24 o 
  10   5   3      281.77      334.63     94.57 o 
  11   5   3      458.89      544.62    121.98 o 
  12   5   3      234.24      224.31    115.19 o 
 -11   6   3       83.49      165.01     98.30 o 
 -10   6   3       45.32       24.65     76.88 o 
  -9   6   3      501.51      534.63     89.31 o 
  -8   6   3     2189.81     2276.66    169.73 o 
  -7   6   3      209.69      120.27     58.89 o 
  -6   6   3      252.82      286.00     62.77 o 
  -5   6   3      130.62      140.01     53.12 o 
  -4   6   3     1928.95     1993.19    133.40 o 
  -3   6   3      336.02      338.92     80.57 o 
  -2   6   3     2050.08     2118.28    155.44 o 
  -1   6   3     1296.77     1158.80    111.81 o 
   0   6   3      465.54      434.59     51.21 o 
   1   6   3     1188.33     1240.42     86.60 o 
   2   6   3     2049.71     2069.23     91.08 o 
   3   6   3      250.90      362.64    119.48 o 
   4   6   3     1910.60     2100.52    167.12 o 
   5   6   3      162.41      114.31     59.37 o 
   6   6   3      233.92      310.06     71.37 o 
   7   6   3      264.31      261.97     96.27 o 
   8   6   3     2165.28     2033.20    172.80 o 
   9   6   3      478.45      584.93    113.45 o 
  10   6   3       30.47      -12.71     77.25 o 
  11   6   3      117.93       66.10     96.61 o 
 -11   7   3      590.67      558.26    191.98 o 
 -10   7   3      282.91      401.42    117.63 o 
  -9   7   3       83.77       87.89     86.98 o 
  -8   7   3      148.66      136.69     65.66 o 
  -7   7   3      514.59      628.93     86.46 o 
  -6   7   3      252.13      296.22     74.81 o 
  -5   7   3       79.55       46.37     58.77 o 
  -4   7   3     1608.20     1454.13    238.24 o 
  -3   7   3       29.35       -3.71     35.69 o 
  -2   7   3     2582.84     2299.55    190.04 o 
  -1   7   3     1822.80     1921.24    139.90 o 
   0   7   3       58.63       97.08     41.41 o 
   1   7   3     1889.41     2006.90     92.11 o 
   2   7   3     2502.88     2406.67    102.43 o 
   3   7   3       44.44       64.98    103.63 o 
   4   7   3     1632.29     1595.20    168.38 o 
   5   7   3       52.37       47.46     59.82 o 
   6   7   3      284.66      425.82    105.95 o 
   7   7   3      390.27      222.06     95.53 o 
   8   7   3      169.07      253.32    103.17 o 
   9   7   3      100.60      114.84    110.13 o 
  10   7   3      242.77      262.58    157.79 o 
  11   7   3      647.78      631.60    173.56 o 
 -10   8   3      299.30      169.53    105.15 o 
  -9   8   3      828.09      995.49    260.08 o 
  -8   8   3       86.07       57.53     79.87 o 
  -7   8   3      540.73      596.31    102.29 o 
  -6   8   3      942.73      975.58    143.39 o 
  -5   8   3      823.97      783.36    103.04 o 
  -4   8   3      833.04      887.93    121.46 o 
  -3   8   3     1095.31      946.97     83.39 o 
  -2   8   3      385.55      346.77    145.21 o 
  -1   8   3     3459.45     3250.52    192.07 o 
   0   8   3        0.23       23.03     39.09 o 
   1   8   3     3716.74     3372.85    174.65 o 
   2   8   3      391.07      394.88     76.59 o 
   3   8   3     1020.75      604.59    141.04 o 
   4   8   3      815.16      621.29    127.59 o 
   5   8   3      732.36      632.73    100.74 o 
   6   8   3      863.96      899.95    149.79 o 
   7   8   3      466.81      546.81    137.17 o 
   8   8   3       81.92      191.42    116.06 o 
   9   8   3      939.05      959.87    250.83 o 
  10   8   3      327.38      281.29    134.20 o 
 -10   9   3      155.94      248.80    150.82 o 
  -9   9   3      491.72      530.79    152.10 o 
  -8   9   3      286.29      255.37    106.72 o 
  -7   9   3      311.80      420.33    101.37 o 
  -6   9   3      731.43      945.53    124.57 o 
  -5   9   3     1212.85     1376.48    161.95 o 
  -4   9   3      113.87      125.83     86.03 o 
  -3   9   3     3414.73     3285.78    171.32 o 
  -2   9   3     1454.35     1253.43    133.87 o 
  -1   9   3     1327.36     1326.57    134.83 o 
   0   9   3     1021.25      896.04    186.97 o 
   1   9   3     1109.38      952.92    151.38 o 
   2   9   3     1303.62     1263.08    121.79 o 
   3   9   3     3345.63     3607.01    329.76 o 
   4   9   3      146.56       64.24    191.61 o 
   5   9   3     1257.60     1233.16    133.12 o 
   6   9   3      764.32      772.88    166.73 o 
   7   9   3      314.15      230.75    360.88 o 
   8   9   3      277.55      375.68    130.75 o 
   9   9   3      427.49      450.55    165.42 o 
  10   9   3      177.44      420.39    169.10 o 
  -9  10   3       22.40      163.63    128.82 o 
  -8  10   3      662.25      658.80    166.90 o 
  -7  10   3      236.27      299.38    114.86 o 
  -6  10   3       36.46      -35.17     81.92 o 
  -5  10   3      996.81     1119.89    137.99 o 
  -4  10   3     1077.10     1193.01    184.83 o 
  -3  10   3      795.23      833.90    104.05 o 
  -2  10   3      190.09       70.84    120.85 o 
  -1  10   3      342.18      310.12     87.48 o 
   0  10   3     1968.43     1883.44    166.35 o 
   1  10   3      301.68      193.35    153.45 o 
   2  10   3      199.04      358.03    157.24 o 
   3  10   3      798.64      594.53    343.72 o 
   4  10   3     1078.74     1069.60    186.70 o 
   5  10   3      987.50     1091.00    384.85 o 
   6  10   3       28.29      120.65    119.39 o 
   7  10   3      213.79       49.19    118.09 o 
   8  10   3      720.22      755.58    182.65 o 
   9  10   3       32.15       73.56    138.43 o 
  -8  11   3      111.28      337.20    166.28 o 
  -7  11   3      380.86      428.09    124.14 o 
  -6  11   3      238.20      286.02    107.83 o 
  -5  11   3       15.34      -31.89     75.90 o 
  -4  11   3      284.31      144.49    106.53 o 
  -3  11   3       71.06       93.93     61.00 o 
  -2  11   3      977.02      952.85    231.81 o 
  -1  11   3      623.96      724.99    126.32 o 
   0  11   3       59.01       12.07     71.21 o 
   1  11   3      589.04      465.81     94.89 o 
   2  11   3      891.36     1006.34    137.40 o 
   3  11   3      100.34      -54.39    209.02 o 
   4  11   3      283.77      388.10    314.32 o 
   5  11   3       28.11      219.35    133.49 o 
   6  11   3      203.11      377.86    146.74 o 
   7  11   3      386.56      287.90    153.57 o 
   8  11   3      127.39      213.46    170.47 o 
  -6  12   3      301.51      697.58    146.94 o 
  -5  12   3      348.88      520.13    127.27 o 
  -4  12   3       58.88      -80.40     80.40 o 
  -3  12   3      425.84      413.18     91.30 o 
  -2  12   3      582.34      532.12    181.03 o 
  -1  12   3      432.15      273.48    168.83 o 
   0  12   3       37.74      -15.96     63.57 o 
   1  12   3      436.67      194.04    183.00 o 
   2  12   3      476.85      334.04    160.25 o 
   3  12   3      402.13      357.74    256.07 o 
   4  12   3       53.90      137.90    145.54 o 
   5  12   3      345.46      509.47    174.12 o 
   6  12   3      302.63      414.15    168.44 o 
  -5  13   3       90.74        5.36    105.25 o 
  -4  13   3       95.78       32.57    114.96 o 
  -3  13   3      182.15      341.56    120.44 o 
  -2  13   3      486.22      491.68    151.56 o 
  -1  13   3      283.74       36.35     85.69 o 
   0  13   3        4.42       16.69     77.24 o 
   1  13   3      317.45      203.25    128.38 o 
   2  13   3      452.15      408.35    170.97 o 
   3  13   3      248.38      335.46    170.96 o 
   4  13   3       83.43        8.98    345.96 o 
   5  13   3      107.61      156.95    165.76 o 
  -1  14   3       41.33       -4.93     83.44 o 
   0  14   3      135.22      103.12     80.47 o 
   1  14   3       23.62      -23.51     88.53 o 
   0   0   4     2977.97     2958.44     98.97 o 
   1   0   4       14.60       12.58     22.96 o 
   2   0   4      307.90      344.62     23.34 o 
   3   0   4      951.82      952.47     44.90 o 
   4   0   4     3074.77     2878.46     99.75 o 
   5   0   4       42.11       20.64     30.03 o 
   6   0   4      432.53      493.89     52.95 o 
   7   0   4      833.55      839.20     72.05 o 
   8   0   4     3792.82     3538.88    147.40 o 
   9   0   4      266.94      183.29     72.72 o 
  10   0   4       20.98       19.78     68.67 o 
  11   0   4       36.29      -15.96     78.55 o 
  12   0   4     1151.98     1080.25    169.91 o 
  13   0   4       15.54       18.19    219.17 o 
 -13   1   4      250.27       76.09    237.89 o 
 -12   1   4       76.16      211.63    105.14 o 
 -11   1   4      261.17      246.22     95.45 o 
 -10   1   4      544.36      623.00    106.05 o 
  -9   1   4      278.74      267.37     62.87 o 
  -8   1   4      243.02      220.30     57.27 o 
  -7   1   4     1743.33     1695.32    106.88 o 
  -6   1   4     5252.12     4811.53    162.13 o 
  -5   1   4     1598.55     1485.59     78.65 o 
  -4   1   4     3234.92     3216.06    113.07 o 
  -3   1   4      751.61      730.39     43.04 o 
  -2   1   4    15000.16    16344.41    352.93 o 
  -1   1   4    14950.90    15083.24    282.84 o 
   0   1   4     2305.67     2323.42     72.36 o 
   1   1   4    14386.52    14928.76    409.66 o 
   2   1   4    15680.86    17078.32    458.17 o 
   3   1   4      599.89      596.97     74.61 o 
   4   1   4     3039.82     3339.76     96.21 o 
   5   1   4     1527.24     1465.00     72.16 o 
   6   1   4     5156.00     4682.17    155.68 o 
   7   1   4     1621.48     1533.97     88.83 o 
   8   1   4      293.10      270.01     74.10 o 
   9   1   4      285.86      285.34     76.33 o 
  10   1   4      636.03      734.50    110.97 o 
  11   1   4      321.16      300.26     93.66 o 
  12   1   4       73.17       73.73     94.31 o 
  13   1   4      230.67      454.33    163.58 o 
 -13   2   4      580.75      323.81    261.32 o 
 -12   2   4        1.90      -65.66     91.99 o 
 -11   2   4      140.41      118.64     83.92 o 
 -10   2   4      425.64      440.54     98.11 o 
  -9   2   4      465.70      479.57     71.34 o 
  -8   2   4      142.19      204.82     57.45 o 
  -7   2   4      601.62      603.28     68.36 o 
  -6   2   4     1362.06     1342.40     97.80 o 
  -5   2   4     7273.53     7116.25    212.48 o 
  -4   2   4      686.26      780.23     60.08 o 
  -3   2   4     4384.70     4541.00    143.52 o 
  -2   2   4      179.97      181.68     21.23 o 
  -1   2   4     3662.00     3844.09     96.85 o 
   0   2   4      290.63      277.37     26.99 o 
   1   2   4     3687.50     3735.36    131.25 o 
   2   2   4      127.22      179.20     39.93 o 
   3   2   4     4772.22     4742.85    147.16 o 
   4   2   4      679.20      716.94     45.95 o 
   5   2   4     7117.27     7234.50    273.32 o 
   6   2   4     1519.42     1493.61     79.53 o 
   7   2   4      642.71      687.22     64.71 o 
   8   2   4      148.09      127.65     62.62 o 
   9   2   4      427.61      441.17     89.55 o 
  10   2   4      361.86      283.42     85.71 o 
  11   2   4      126.09       85.34     79.13 o 
  12   2   4        0.70      -69.79     86.45 o 
  13   2   4      544.30      437.33    178.76 o 
 -12   3   4       64.72       29.51    129.52 o 
 -11   3   4      263.87      199.09     93.74 o 
 -10   3   4      201.55      178.98     83.68 o 
  -9   3   4      242.36      242.20     62.30 o 
  -8   3   4     2022.21     1893.03    117.51 o 
  -7   3   4      297.48      324.59     59.83 o 
  -6   3   4     1812.25     1845.48    168.42 o 
  -5   3   4      502.05      597.63     61.82 o 
  -4   3   4     1447.12     1435.24     82.92 o 
  -3   3   4     1743.26     1903.09     88.03 o 
  -2   3   4    11544.22    11797.05    258.15 o 
  -1   3   4     1251.61     1147.20     50.63 o 
   0   3   4    10149.27    10681.68    257.60 o 
   1   3   4     1268.34     1237.84     59.80 o 
   2   3   4    11798.36    12157.73    347.07 o 
   3   3   4     1706.75     1843.77     75.21 o 
   4   3   4     1367.71     1347.55     61.02 o 
   5   3   4      467.38      448.19     48.20 o 
   6   3   4     1723.65     1492.07     86.05 o 
   7   3   4      379.56      411.50     75.55 o 
   8   3   4     2018.92     2028.43    241.04 o 
   9   3   4      316.75      363.70     88.93 o 
  10   3   4      292.72      230.46     84.44 o 
  11   3   4      227.08      249.86     95.86 o 
  12   3   4       56.10      110.55     95.65 o 
 -12   4   4      496.00      568.65    273.99 o 
 -11   4   4      610.04      727.46    149.78 o 
 -10   4   4       71.03      100.90     61.59 o 
  -9   4   4       92.08       64.82     56.01 o 
  -8   4   4      458.82      487.14     67.91 o 
  -7   4   4      575.63      655.21     76.24 o 
  -6   4   4      147.16      159.63     51.53 o 
  -5   4   4     2596.06     2616.63    122.84 o 
  -4   4   4     2773.39     2944.97    119.28 o 
  -3   4   4     4862.89     4950.35    176.50 o 
  -2   4   4      155.02      106.40     36.54 o 
  -1   4   4      273.80      355.80     41.24 o 
   0   4   4      295.49      358.22     32.67 o 
   1   4   4      241.35      257.13     29.54 o 
   2   4   4      146.92      246.31     50.91 o 
   3   4   4     4942.19     4819.07    176.75 o 
   4   4   4     2744.55     2643.57    102.96 o 
   5   4   4     2546.83     2690.02    133.81 o 
   6   4   4      133.78      196.64     48.29 o 
   7   4   4      658.20      702.81     96.61 o 
   8   4   4      605.18      626.05     93.38 o 
   9   4   4       84.35      174.19     76.29 o 
  10   4   4       74.81      123.71    106.37 o 
  11   4   4      602.76      768.84    129.71 o 
  12   4   4      536.36      799.23    140.07 o 
 -12   5   4      264.17       21.87    208.70 o 
 -11   5   4      373.09      406.25    149.81 o 
 -10   5   4      485.44      367.78     85.19 o 
  -9   5   4      340.00      297.47     71.73 o 
  -8   5   4      174.80      115.41     56.31 o 
  -7   5   4     1267.44     1119.98    133.32 o 
  -6   5   4      546.48      556.20     72.13 o 
  -5   5   4      343.43      381.77     62.09 o 
  -4   5   4      572.46      605.92     68.85 o 
  -3   5   4     2412.85     2540.90     95.04 o 
  -2   5   4     8461.43     8520.35    261.23 o 
  -1   5   4      906.57      840.09     83.96 o 
   0   5   4      384.17      382.61     40.84 o 
   1   5   4      998.91      979.67     47.00 o 
   2   5   4     8197.55     8512.01    238.78 o 
   3   5   4     2727.23     2696.29    126.01 o 
   4   5   4      535.42      536.32     55.14 o 
   5   5   4      388.37      457.49     67.25 o 
   6   5   4      656.72      563.25     73.86 o 
   7   5   4     1116.31      990.63    129.16 o 
   8   5   4      200.69      223.48     91.26 o 
   9   5   4      269.39      169.60     82.59 o 
  10   5   4      371.23      380.81    100.32 o 
  11   5   4      449.89      654.19    129.62 o 
  12   5   4      293.93      316.93    143.59 o 
 -11   6   4      178.46       74.71    133.76 o 
 -10   6   4       96.70       70.27     85.67 o 
  -9   6   4     1150.15     1343.32    122.29 o 
  -8   6   4       29.56       24.00     55.79 o 
  -7   6   4      413.39      457.68     76.04 o 
  -6   6   4      177.83      298.33     62.45 o 
  -5   6   4     4011.85     4256.37    217.65 o 
  -4   6   4      543.91      342.17     75.82 o 
  -3   6   4     1532.76     1618.55     86.95 o 
  -2   6   4     1154.27     1183.15    135.69 o 
  -1   6   4     2665.80     2540.82    151.07 o 
   0   6   4      586.66      656.67     61.48 o 
   1   6   4     2729.07     2713.55    107.31 o 
   2   6   4     1269.45     1249.16    103.78 o 
   3   6   4     1607.89     1630.42    118.97 o 
   4   6   4      542.57      527.45     96.72 o 
   5   6   4     3843.10     4002.51    186.09 o 
   6   6   4      193.07      251.43     87.46 o 
   7   6   4      381.14      619.75    121.78 o 
   8   6   4       34.86       13.20     81.15 o 
   9   6   4     1182.97     1443.30    187.42 o 
  10   6   4      126.78      122.81     91.48 o 
  11   6   4      163.15      207.43    108.14 o 
 -11   7   4      144.57      138.49    129.43 o 
 -10   7   4      147.26      292.24    101.82 o 
  -9   7   4      958.26      807.06    121.18 o 
  -8   7   4      203.34      267.03     73.27 o 
  -7   7   4      504.75      327.90     73.51 o 
  -6   7   4      489.12      578.53     81.43 o 
  -5   7   4      462.01      429.50     81.95 o 
  -4   7   4      197.48      233.13     51.20 o 
  -3   7   4      738.34      696.54    119.22 o 
  -2   7   4     2140.30     1921.63    135.11 o 
  -1   7   4      780.85      663.76     93.47 o 
   0   7   4      491.11      452.26     57.97 o 
   1   7   4      707.87      739.34     61.43 o 
   2   7   4     2075.63     1854.08    258.13 o 
   3   7   4      740.43      620.74     71.90 o 
   4   7   4      200.48      219.02     90.06 o 
   5   7   4      522.62      445.38     87.28 o 
   6   7   4      534.93      502.06    113.57 o 
   7   7   4      548.84      688.66    137.32 o 
   8   7   4      202.79       79.62     99.83 o 
   9   7   4      951.44     1005.99    172.47 o 
  10   7   4      143.32      125.20    122.89 o 
  11   7   4      173.21      244.07    140.44 o 
 -10   8   4      163.32      239.54    120.34 o 
  -9   8   4      155.65      149.12     80.59 o 
  -8   8   4     1277.17     1493.79    151.66 o 
  -7   8   4      225.05      344.42     88.66 o 
  -6   8   4      183.54      152.83     76.60 o 
  -5   8   4      360.80      428.82     88.95 o 
  -4   8   4     1468.99     1329.29    159.97 o 
  -3   8   4      109.75        7.49     44.25 o 
  -2   8   4      576.72      284.36    142.97 o 
  -1   8   4      908.32      687.53    100.25 o 
   0   8   4     1219.99     1222.67    133.02 o 
   1   8   4      841.25      714.73     87.83 o 
   2   8   4      586.21      475.86     80.66 o 
   3   8   4       80.52       95.63    143.23 o 
   4   8   4     1734.60     1723.24    203.60 o 
   5   8   4      395.03      481.95    120.02 o 
   6   8   4      199.54      129.98     98.75 o 
   7   8   4      231.69      100.89    135.72 o 
   8   8   4     1198.55     1117.58    182.48 o 
   9   8   4      149.06      160.82    118.09 o 
  10   8   4      195.23      306.48    139.77 o 
 -10   9   4      179.13       98.38    168.24 o 
  -9   9   4        0.62      202.32    131.79 o 
  -8   9   4      157.44      299.35     97.35 o 
  -7   9   4      636.65      630.90    114.26 o 
  -6   9   4      774.61      870.80    125.57 o 
  -5   9   4      712.56      812.34    116.15 o 
  -4   9   4     1081.08     1042.68     91.11 o 
  -3   9   4       72.02       59.65     53.89 o 
  -2   9   4      559.41      634.42    103.86 o 
  -1   9   4      914.38      824.18    114.36 o 
   0   9   4      733.34      690.21    106.86 o 
   1   9   4      811.55      797.97     99.79 o 
   2   9   4      593.98      584.38    113.54 o 
   3   9   4       65.99       35.43    181.91 o 
   4   9   4      993.15     1100.47    168.51 o 
   5   9   4      697.54      684.77    153.62 o 
   6   9   4      711.37     1012.83    175.78 o 
   7   9   4      650.95      913.14    169.34 o 
   8   9   4      169.12      223.20    114.52 o 
   9   9   4        3.73      -47.43    120.28 o 
  10   9   4      163.07      108.19    220.51 o 
  -9  10   4      219.12      213.69    223.37 o 
  -8  10   4       33.41      186.07    114.54 o 
  -7  10   4      165.85      117.85     94.66 o 
  -6  10   4      101.37      -69.33    109.41 o 
  -5  10   4     1009.14     1557.21    157.46 o 
  -4  10   4      343.31      309.55    108.15 o 
  -3  10   4     1863.19     1847.29    124.49 o 
  -2  10   4      381.87      154.80    156.51 o 
  -1  10   4      344.29      370.54     92.08 o 
   0  10   4      113.23      195.20     64.86 o 
   1  10   4      330.16      246.45    146.40 o 
   2  10   4      316.12      306.85     83.12 o 
   3  10   4     2030.55     2078.67   1008.71 o 
   4  10   4      353.04      285.86    202.75 o 
   5  10   4      957.69     1162.82    193.80 o 
   6  10   4      138.58      177.66    127.42 o 
   7  10   4      131.88      216.07    165.66 o 
   8  10   4       35.77     -100.24    110.49 o 
   9  10   4      268.10      448.09    169.19 o 
  -8  11   4      112.77      148.77    153.95 o 
  -7  11   4       78.27      254.14    112.87 o 
  -6  11   4      350.34      437.61    123.04 o 
  -5  11   4      228.98      254.41     96.72 o 
  -4  11   4      131.50      184.15    102.14 o 
  -3  11   4      211.42      270.84     98.95 o 
  -2  11   4      447.94      280.50    181.08 o 
  -1  11   4      361.64      392.39    103.90 o 
   0  11   4      144.46      161.80     70.59 o 
   1  11   4      317.24      415.73    152.27 o 
   2  11   4      396.67      341.07    164.88 o 
   3  11   4      295.76      197.89    139.31 o 
   4  11   4      105.94      -68.02    164.00 o 
   5  11   4      278.51      433.60    156.26 o 
   6  11   4      363.02      544.54    166.11 o 
   7  11   4       87.56      184.97    163.50 o 
   8  11   4      128.27      194.37    151.31 o 
  -6  12   4       11.32       75.54    152.19 o 
  -5  12   4       46.29      232.59    107.31 o 
  -4  12   4     1105.84      968.32    428.33 o 
  -3  12   4       48.58       98.55    104.86 o 
  -2  12   4       16.63       59.95     75.53 o 
  -1  12   4      192.14      223.56     85.31 o 
   0  12   4      995.62      935.14    131.82 o 
   1  12   4      204.38      128.71     83.39 o 
   2  12   4       19.05       84.04     77.00 o 
   3  12   4       63.73      124.09    298.86 o 
   4  12   4     1084.52     1038.86    201.54 o 
   5  12   4       42.59      173.83    140.61 o 
   6  12   4       16.69      -24.58    142.12 o 
  -4  13   4       83.85      -11.40    113.35 o 
  -3  13   4      214.25      259.04    112.55 o 
  -2  13   4      440.78      451.01    177.48 o 
  -1  13   4       20.25      -47.55     61.83 o 
   0  13   4      235.41      124.08     84.86 o 
   1  13   4       11.91      -44.58     77.51 o 
   2  13   4      410.02      447.68    112.93 o 
   3  13   4      199.21      267.64    649.71 o 
   4  13   4       74.17        4.81    139.67 o 
   0  14   4        0.41      116.35     93.40 o 
   1   0   5      343.58      355.67     34.46 o 
   2   0   5     4362.60     4493.38    112.42 o 
   3   0   5     1073.55     1126.55     48.34 o 
   4   0   5      342.68      410.25     35.94 o 
   5   0   5      198.85      157.31     35.03 o 
   6   0   5     1377.76     1252.10    112.83 o 
   7   0   5      146.06      139.06     43.67 o 
   8   0   5      433.05      350.58     82.71 o 
   9   0   5      260.54      314.38    114.18 o 
  10   0   5      670.61      830.87    116.58 o 
  11   0   5       75.32       50.79     85.47 o 
  12   0   5       17.91      -29.33    167.49 o 
  13   0   5        0.53      111.72    138.18 o 
 -13   1   5      395.56      765.13    309.14 o 
 -12   1   5      233.30      381.70    139.66 o 
 -11   1   5      622.23      684.26    123.49 o 
 -10   1   5      149.77        9.57     69.09 o 
  -9   1   5       60.78      149.71     71.71 o 
  -8   1   5     1163.02     1171.21     89.04 o 
  -7   1   5      180.66      132.17     50.22 o 
  -6   1   5      231.81      293.26     58.37 o 
  -5   1   5     2215.11     2268.94     96.10 o 
  -4   1   5     3511.50     3397.70    103.53 o 
  -3   1   5     6702.49     6811.52    167.01 o 
  -2   1   5     3742.37     3773.32     93.00 o 
  -1   1   5     1022.16     1008.14     39.79 o 
   0   1   5     1684.99     1670.40     51.86 o 
   1   1   5     1093.56     1142.05     54.44 o 
   2   1   5     3961.25     3973.97    140.93 o 
   3   1   5     6849.94     6871.54    194.92 o 
   4   1   5     3450.62     3399.49    122.35 o 
   5   1   5     2184.94     2116.23     85.73 o 
   6   1   5      278.99      290.03     42.46 o 
   7   1   5      239.55      262.57     47.19 o 
   8   1   5     1112.24     1085.21    113.70 o 
   9   1   5      119.98      139.63     69.05 o 
  10   1   5      191.52      211.15     80.01 o 
  11   1   5      637.06      641.10    116.68 o 
  12   1   5      255.67      229.94    137.89 o 
  13   1   5      400.81      785.83    185.51 o 
 -12   2   5      250.93       84.70    131.09 o 
 -11   2   5      251.80      257.72    100.42 o 
 -10   2   5      156.18      184.67     81.58 o 
  -9   2   5       92.22       20.32     62.69 o 
  -8   2   5      412.12      416.74     64.95 o 
  -7   2   5     1447.22     1456.27     92.95 o 
  -6   2   5      626.72      650.06     64.61 o 
  -5   2   5      499.88      477.84     54.55 o 
  -4   2   5     2457.89     2355.10     97.97 o 
  -3   2   5     5511.25     5546.42    154.43 o 
  -2   2   5     1321.11     1338.79     51.61 o 
  -1   2   5     3064.59     3281.51     84.00 o 
   0   2   5     7341.96     7684.97    188.15 o 
   1   2   5     2742.15     2938.82    117.91 o 
   2   2   5     1304.64     1257.27     76.26 o 
   3   2   5     5573.37     5565.95    217.42 o 
   4   2   5     2596.13     2579.76    105.20 o 
   5   2   5      485.88      431.57    101.46 o 
   6   2   5      628.05      590.23     50.29 o 
   7   2   5     1443.03     1098.13    111.55 o 
   8   2   5      382.34      420.64    106.06 o 
   9   2   5      149.99      111.17     69.14 o 
  10   2   5      142.28      112.11     71.15 o 
  11   2   5      272.82      175.70    104.14 o 
  12   2   5      246.49      117.30    121.03 o 
 -12   3   5      649.21      772.79    181.91 o 
 -11   3   5       13.90       78.70    107.45 o 
 -10   3   5        6.48      -65.75     67.60 o 
  -9   3   5      894.66      782.18    105.64 o 
  -8   3   5       23.04       86.05     54.27 o 
  -7   3   5     1559.58     1513.04    100.47 o 
  -6   3   5     2113.13     2080.20    108.03 o 
  -5   3   5     1488.10     1273.79     83.61 o 
  -4   3   5     6707.88     6846.68    203.19 o 
  -3   3   5     2536.54     2480.10     87.78 o 
  -2   3   5     2424.17     2443.76     77.89 o 
  -1   3   5     5975.13     5870.89    133.46 o 
   0   3   5    10388.69    10650.33    231.15 o 
   1   3   5     5974.84     5833.76    175.90 o 
   2   3   5     2526.77     2564.06    163.79 o 
   3   3   5     2308.19     2401.93     86.93 o 
   4   3   5     6435.18     6366.24    228.36 o 
   5   3   5     1503.08     1425.18    109.48 o 
   6   3   5     2092.45     1985.42    279.25 o 
   7   3   5     1596.41     1716.87    133.76 o 
   8   3   5        5.09       30.49     56.35 o 
   9   3   5      847.53      835.89    113.95 o 
  10   3   5       12.38       82.08     73.97 o 
  11   3   5       24.44       27.74     71.98 o 
  12   3   5      654.66      766.28    139.05 o 
 -12   4   5       34.90      -63.12    203.00 o 
 -11   4   5      297.36      406.71    134.93 o 
 -10   4   5      573.30      637.75    111.00 o 
  -9   4   5      441.41      360.64     71.44 o 
  -8   4   5       57.90       75.64     48.98 o 
  -7   4   5      179.74      177.81     55.38 o 
  -6   4   5     4072.52     3497.27    210.65 o 
  -5   4   5     1396.48     1343.69     90.63 o 
  -4   4   5     1159.76     1227.93     83.69 o 
  -3   4   5     4891.76     4921.72    126.41 o 
  -2   4   5     9040.03     8993.93    208.23 o 
  -1   4   5      423.38      462.75     43.50 o 
   0   4   5      187.04      157.51     29.99 o 
   1   4   5      456.25      560.51     64.94 o 
   2   4   5     8766.95     8726.52    277.12 o 
   3   4   5     4951.64     5193.79    186.75 o 
   4   4   5     1207.88     1329.19    141.26 o 
   5   4   5     1378.32     1204.67    184.04 o 
   6   4   5     4032.25     3960.80    190.74 o 
   7   4   5      157.73      128.45     65.90 o 
   8   4   5       40.01       80.14     60.92 o 
   9   4   5      447.48      420.46     91.84 o 
  10   4   5      529.09      483.68    106.72 o 
  11   4   5      298.71      245.38     95.18 o 
  12   4   5       40.98       97.54    104.91 o 
 -12   5   5       39.50       46.94    230.24 o 
 -11   5   5      137.77      113.09    127.96 o 
 -10   5   5      240.75      189.00     74.41 o 
  -9   5   5      509.34      477.18     81.79 o 
  -8   5   5      246.58      307.05     68.68 o 
  -7   5   5     1180.88     1102.07     94.39 o 
  -6   5   5      398.12      427.44     70.39 o 
  -5   5   5     1274.68     1235.11     93.49 o 
  -4   5   5     1429.62     1500.07     96.54 o 
  -3   5   5     2869.67     2826.60    115.94 o 
  -2   5   5     2042.23     2074.27    103.21 o 
  -1   5   5     4156.25     4078.43    145.52 o 
   0   5   5      446.21      436.63     44.74 o 
   1   5   5     4219.21     4428.48    118.22 o 
   2   5   5     2075.00     1941.04    113.90 o 
   3   5   5     3110.61     3178.21    137.69 o 
   4   5   5     1276.80     1191.42    102.07 o 
   5   5   5     1187.81     1200.88    100.45 o 
   6   5   5      376.93      456.40    100.51 o 
   7   5   5     1183.49      838.99    263.46 o 
   8   5   5      294.32      187.97     76.73 o 
   9   5   5      503.80      428.28    112.40 o 
  10   5   5      227.32      220.09     92.07 o 
  11   5   5      165.30      224.35    102.83 o 
  12   5   5       43.54       59.45    108.96 o 
 -11   6   5      498.32      459.26    249.62 o 
 -10   6   5       16.30      151.76     86.11 o 
  -9   6   5      410.73      625.24     88.42 o 
  -8   6   5      899.16      849.45     97.11 o 
  -7   6   5     1067.80     1085.45    116.66 o 
  -6   6   5      121.41      122.86     54.59 o 
  -5   6   5      216.64      318.83     62.96 o 
  -4   6   5      491.37      442.99     47.43 o 
  -3   6   5     4062.94     4189.20    240.93 o 
  -2   6   5      157.43      192.35     50.22 o 
  -1   6   5     2573.92     2572.77    150.92 o 
   0   6   5        9.75       89.03     39.95 o 
   1   6   5     2684.13     2752.58     89.81 o 
   2   6   5      149.23      209.67     83.12 o 
   3   6   5     4088.13     3868.98    167.88 o 
   4   6   5      496.78      512.08     83.54 o 
   5   6   5      323.33      339.84    109.20 o 
   6   6   5      116.37      119.51     85.41 o 
   7   6   5      969.21      660.36    126.68 o 
   8   6   5      868.27     1083.63    162.09 o 
   9   6   5      357.86      269.20    118.96 o 
  10   6   5       14.39       20.01    123.92 o 
  11   6   5      457.94      195.49    218.29 o 
 -11   7   5      231.47       90.23    222.92 o 
 -10   7   5       96.02      103.07     93.18 o 
  -9   7   5      455.32      522.62    100.38 o 
  -8   7   5     1585.49     1639.40    133.06 o 
  -7   7   5      761.01      957.90    100.74 o 
  -6   7   5      173.10      163.36     61.44 o 
  -5   7   5     1183.17     1357.89    123.78 o 
  -4   7   5     1267.25     1178.96    227.16 o 
  -3   7   5      255.95      120.45     57.33 o 
  -2   7   5       83.41       11.36     62.04 o 
  -1   7   5      757.29      677.92    204.41 o 
   0   7   5      954.09      965.72    104.74 o 
   1   7   5      787.99      726.90     63.30 o 
   2   7   5       95.50       48.17     84.10 o 
   3   7   5      215.24      145.10     70.69 o 
   4   7   5     1221.18     1243.45    100.51 o 
   5   7   5     1124.46     1185.69    157.94 o 
   6   7   5      154.58       49.33     78.45 o 
   7   7   5      670.38      778.27    144.03 o 
   8   7   5     1568.78     1865.26    290.08 o 
   9   7   5      495.73      724.65    295.47 o 
  10   7   5       74.65       16.72    126.82 o 
  11   7   5      239.69      238.50    151.65 o 
 -10   8   5      894.01      708.51    236.18 o 
  -9   8   5      110.58      181.53     82.53 o 
  -8   8   5       79.20       17.00     69.58 o 
  -7   8   5      269.85      363.24     91.51 o 
  -6   8   5     1101.80     1144.81    131.09 o 
  -5   8   5        9.13      -46.34     56.01 o 
  -4   8   5      101.06       98.40     51.74 o 
  -3   8   5      284.03      220.86     62.51 o 
  -2   8   5     4202.34     3577.64    291.54 o 
  -1   8   5      249.48      235.99     74.75 o 
   0   8   5      184.74      128.34     46.81 o 
   1   8   5      276.32      196.36    126.88 o 
   2   8   5     4301.95     4056.47    233.42 o 
   3   8   5      320.26      660.97    860.58 o 
   4   8   5       88.37       77.44     84.31 o 
   5   8   5        7.60       22.01     72.38 o 
   6   8   5     1288.26     1497.81    194.75 o 
   7   8   5      238.64      329.56    118.84 o 
   8   8   5       91.94      154.87    112.14 o 
   9   8   5       91.94       11.00    107.84 o 
  10   8   5      833.71     1047.47    207.93 o 
  -9   9   5      321.43      280.71    126.84 o 
  -8   9   5      394.78      373.58    112.26 o 
  -7   9   5      230.84      282.69     92.50 o 
  -6   9   5      124.81      179.18     83.65 o 
  -5   9   5      155.16      114.54     77.27 o 
  -4   9   5      795.77      789.13    121.81 o 
  -3   9   5     1961.63     1646.53    155.49 o 
  -2   9   5      244.44      148.94     82.95 o 
  -1   9   5      323.65      246.35     77.93 o 
   0   9   5      152.57       34.62     89.79 o 
   1   9   5      341.66      146.94    113.46 o 
   2   9   5      266.39       85.67     76.81 o 
   3   9   5     2021.85     2089.63    225.80 o 
   4   9   5      838.11     1134.39    168.69 o 
   5   9   5      169.04      217.35    107.80 o 
   6   9   5      105.61       78.13    101.25 o 
   7   9   5      174.56      156.31    119.09 o 
   8   9   5      403.66      284.20    133.51 o 
   9   9   5      366.45      396.88    156.03 o 
  -9  10   5      181.01      115.46    191.36 o 
  -8  10   5       22.84       51.53     92.77 o 
  -7  10   5      815.50      985.43    146.32 o 
  -6  10   5       63.98      139.22     90.84 o 
  -5  10   5      970.35     1295.34    145.89 o 
  -4  10   5      271.52      227.83    104.27 o 
  -3  10   5      578.99      548.60     79.37 o 
  -2  10   5      284.14      193.49    200.89 o 
  -1  10   5      539.58      473.65    103.17 o 
   0  10   5       21.95      -10.44     52.19 o 
   1  10   5      512.08      429.37     87.13 o 
   2  10   5      275.86      123.32    129.19 o 
   3  10   5      637.36      708.24    170.22 o 
   4  10   5      288.09      280.11    114.59 o 
   5  10   5      973.58     1123.31    190.97 o 
   6  10   5       56.00      150.90    126.48 o 
   7  10   5      824.06      845.18    190.67 o 
   8  10   5       15.14       -1.03    115.76 o 
   9  10   5      140.99       50.23    134.01 o 
  -7  11   5       23.27       95.51    101.50 o 
  -6  11   5      233.19      196.39    101.04 o 
  -5  11   5      199.37      247.71    108.28 o 
  -4  11   5      644.20      703.15    151.71 o 
  -3  11   5      619.87      382.92    140.30 o 
  -2  11   5      117.11      136.42     74.41 o 
  -1  11   5      263.67      389.34    168.64 o 
   0  11   5      252.45       83.30     69.02 o 
   1  11   5      307.04      218.49    113.49 o 
   2  11   5      139.89       95.59     75.80 o 
   3  11   5      617.11      865.08    187.78 o 
   4  11   5      567.03      901.59    181.05 o 
   5  11   5      174.98      336.05    144.80 o 
   6  11   5      203.87      111.32    142.31 o 
   7  11   5       15.82      241.30    153.30 o 
  -6  12   5      620.32      766.90    185.07 o 
  -5  12   5      370.78      472.47    120.82 o 
  -4  12   5      223.29      248.60    120.92 o 
  -3  12   5       48.90      159.42     93.38 o 
  -2  12   5      897.31     1045.47    151.17 o 
  -1  12   5      146.84       88.05     85.31 o 
   0  12   5       68.79       35.70     73.29 o 
   1  12   5      155.08      120.76     79.06 o 
   2  12   5      864.98      757.67    182.34 o 
   3  12   5       46.63      292.63    327.83 o 
   4  12   5      240.85      606.88    167.66 o 
   5  12   5      347.64      465.85    175.53 o 
   6  12   5      661.88      970.29    215.95 o 
  -4  13   5      417.16      503.46    182.30 o 
  -3  13   5      290.97      512.32    122.84 o 
  -2  13   5       25.25       53.52     94.32 o 
  -1  13   5        0.26      -67.34     67.34 o 
   0  13   5      226.53      204.11     91.57 o 
   1  13   5        3.80      -91.16     91.16 o 
   2  13   5       21.83      -43.57    266.99 o 
   3  13   5      239.19      789.02    923.52 o 
   4  13   5      349.44      622.86    175.57 o 
   0   0   6     4971.01     5631.08    175.31 o 
   1   0   6     5635.95     5949.88    159.28 o 
   2   0   6     7301.81     7785.09    202.23 o 
   3   0   6    15779.75    15863.13    401.05 o 
   4   0   6      374.96      388.97     34.73 o 
   5   0   6     1308.89     1250.48     61.87 o 
   6   0   6     2094.90     2192.15    128.64 o 
   7   0   6     1691.44     1639.58     89.76 o 
   8   0   6       88.11      -26.13     55.29 o 
   9   0   6      819.06      715.72    104.25 o 
  10   0   6       15.32        2.58     69.77 o 
  11   0   6      664.64      756.77    221.67 o 
  12   0   6      493.18      511.07    153.85 o 
 -12   1   6      310.35      182.01    156.15 o 
 -11   1   6       74.14        1.30    100.41 o 
 -10   1   6      424.58      383.82     96.36 o 
  -9   1   6      291.12      265.45     80.81 o 
  -8   1   6     1875.71     1610.71    136.01 o 
  -7   1   6     3626.78     3454.86    138.05 o 
  -6   1   6     1912.21     1808.57     92.06 o 
  -5   1   6      506.74      543.33     51.12 o 
  -4   1   6     8780.95     8673.29    246.73 o 
  -3   1   6     2811.43     2644.77     83.71 o 
  -2   1   6       84.71       82.57     19.94 o 
  -1   1   6     2972.74     2778.76    100.43 o 
   0   1   6      814.20      722.03     36.64 o 
   1   1   6     3194.64     3027.32     97.25 o 
   2   1   6      122.16      114.22     40.05 o 
   3   1   6     2729.94     2655.03    120.52 o 
   4   1   6     8716.13     8731.35    247.99 o 
   5   1   6      628.31      600.58     61.07 o 
   6   1   6     1901.66     1918.57     89.08 o 
   7   1   6     3544.35     3225.05    175.40 o 
   8   1   6     1785.63     1522.80    151.44 o 
   9   1   6      351.76      403.09     93.23 o 
  10   1   6      421.72      478.95     98.38 o 
  11   1   6       44.14      168.52    116.28 o 
  12   1   6      264.65      439.79    148.43 o 
 -12   2   6       79.29       85.61    133.52 o 
 -11   2   6      130.81      124.29    109.68 o 
 -10   2   6       50.30       23.16     93.14 o 
  -9   2   6        0.45       32.47     63.70 o 
  -8   2   6      435.28      444.26     67.06 o 
  -7   2   6      640.22      628.96     69.57 o 
  -6   2   6     3773.57     3303.74    198.57 o 
  -5   2   6     1182.82     1209.04     76.83 o 
  -4   2   6      421.09      388.27     42.04 o 
  -3   2   6     2017.27     2053.54     75.26 o 
  -2   2   6     2199.26     2011.52     65.21 o 
  -1   2   6     1080.78     1075.13     44.51 o 
   0   2   6        6.57      -25.54     25.54 o 
   1   2   6      914.80      920.35     55.45 o 
   2   2   6     2411.54     2181.96    101.79 o 
   3   2   6     1853.75     1859.17    128.41 o 
   4   2   6      413.27      375.40     60.80 o 
   5   2   6     1235.51     1309.08     83.42 o 
   6   2   6     3694.69     3358.26    168.10 o 
   7   2   6      711.07      809.56     96.78 o 
   8   2   6      390.11      447.31     82.48 o 
   9   2   6        3.33      -19.96     56.42 o 
  10   2   6      114.32      157.88     77.92 o 
  11   2   6      142.25      163.63    106.98 o 
  12   2   6       80.80       68.47    120.50 o 
 -12   3   6      486.97      634.39    254.62 o 
 -11   3   6      274.55      293.88    128.15 o 
 -10   3   6      215.20      300.36    118.04 o 
  -9   3   6      152.54      112.03     68.49 o 
  -8   3   6      213.01      162.66     54.67 o 
  -7   3   6       10.60      -38.09     38.09 o 
  -6   3   6     1001.00     1032.48     79.77 o 
  -5   3   6     2695.72     2706.81    117.71 o 
  -4   3   6     8080.59     7914.85    249.87 o 
  -3   3   6     3753.22     3671.97    126.50 o 
  -2   3   6     1370.26     1287.15     62.52 o 
  -1   3   6     1007.28     1095.21     48.51 o 
   0   3   6      135.97      286.77     37.09 o 
   1   3   6      836.26      853.99     55.25 o 
   2   3   6     1235.56     1098.01     96.79 o 
   3   3   6     3647.35     3693.94    150.43 o 
   4   3   6     8466.96     8003.48    267.88 o 
   5   3   6     2619.01     2679.16    140.40 o 
   6   3   6     1056.37      964.78     98.04 o 
   7   3   6       13.31       33.28     53.44 o 
   8   3   6      250.82      296.48     75.32 o 
   9   3   6      174.49      147.30    116.14 o 
  10   3   6      221.10      235.53     89.28 o 
  11   3   6      284.59      218.40    101.60 o 
  12   3   6      476.88      446.75    344.54 o 
 -12   4   6      238.87      113.98    145.84 o 
 -11   4   6      375.25      639.13    160.14 o 
 -10   4   6      158.10      156.07    107.53 o 
  -9   4   6      171.64      202.22     60.64 o 
  -8   4   6       66.54      159.03     55.13 o 
  -7   4   6     4438.32     4047.56    193.63 o 
  -6   4   6      210.16      230.58     55.18 o 
  -5   4   6      701.93      683.76     69.41 o 
  -4   4   6     1218.81     1296.34     86.25 o 
  -3   4   6      235.70      210.55     35.32 o 
  -2   4   6      686.25      727.32     48.58 o 
  -1   4   6     2260.74     2188.41     81.50 o 
   0   4   6     2051.54     2077.92     74.98 o 
   1   4   6     2372.68     2363.66    119.14 o 
   2   4   6      671.01      760.83     71.35 o 
   3   4   6      335.29      332.09     58.30 o 
   4   4   6     1215.89     1231.09     82.16 o 
   5   4   6      639.64      530.34     75.66 o 
   6   4   6      225.55      157.61     74.82 o 
   7   4   6     4319.42     4048.52    207.75 o 
   8   4   6      110.05       97.80     70.06 o 
   9   4   6      129.91      194.14     78.79 o 
  10   4   6      142.23      201.59     85.42 o 
  11   4   6      416.34      442.79    115.28 o 
  12   4   6      217.21      173.73    138.11 o 
 -12   5   6      250.64      460.10    290.49 o 
 -11   5   6      131.87      331.95    140.94 o 
 -10   5   6      251.61      263.53    123.85 o 
  -9   5   6      253.34      226.07     70.06 o 
  -8   5   6      266.88      259.87     62.87 o 
  -7   5   6      431.93      562.52     75.34 o 
  -6   5   6      495.11      620.99     74.34 o 
  -5   5   6     1318.03     1370.82    109.03 o 
  -4   5   6      233.56      298.60     56.69 o 
  -3   5   6     1198.41     1183.82     72.77 o 
  -2   5   6      796.44      695.02     55.45 o 
  -1   5   6      145.87      157.61     35.26 o 
   0   5   6     1161.99     1090.08     58.24 o 
   1   5   6       72.51       20.03     62.48 o 
   2   5   6      662.64      697.56     55.68 o 
   3   5   6     1076.78      811.80    140.46 o 
   4   5   6      170.88      148.36     41.76 o 
   5   5   6     1354.91     1331.83    124.49 o 
   6   5   6      563.16      681.84    121.59 o 
   7   5   6      438.15      397.46    116.30 o 
   8   5   6      229.98      160.12     93.54 o 
   9   5   6      263.44      176.22    105.67 o 
  10   5   6      273.68      409.64    105.05 o 
  11   5   6      136.46      153.18    106.41 o 
  12   5   6      282.29      223.89    165.80 o 
 -11   6   6       23.18      127.54    145.53 o 
 -10   6   6      318.08      419.20    143.15 o 
  -9   6   6      109.79       48.17     84.94 o 
  -8   6   6       44.23       17.81     54.32 o 
  -7   6   6      534.55      522.55     79.62 o 
  -6   6   6     1385.86     1275.42    120.68 o 
  -5   6   6      279.68      299.49     63.75 o 
  -4   6   6        9.31       -3.92     33.85 o 
  -3   6   6      127.98       25.29     53.64 o 
  -2   6   6     1293.85     1367.97     94.74 o 
  -1   6   6      760.43      761.75     80.27 o 
   0   6   6     2262.51     2301.88     85.79 o 
   1   6   6      900.09     1036.18     90.12 o 
   2   6   6     1375.91     1336.81    231.49 o 
   3   6   6      159.93      184.46     39.87 o 
   4   6   6        5.71       30.07     44.97 o 
   5   6   6      368.80      303.31     66.68 o 
   6   6   6     1486.19     1506.33    173.15 o 
   7   6   6      478.26      448.34    152.54 o 
   8   6   6       36.21      119.40     92.17 o 
   9   6   6      153.96      349.27    121.89 o 
  10   6   6      238.69      297.77    134.40 o 
  11   6   6       24.78       76.37    127.12 o 
 -11   7   6       66.59      -62.51    201.21 o 
 -10   7   6      470.50      456.52    118.46 o 
  -9   7   6      168.88      243.18     89.71 o 
  -8   7   6     1974.49     1870.09    140.93 o 
  -7   7   6      527.85      625.33     90.42 o 
  -6   7   6      386.87      388.06     74.49 o 
  -5   7   6       18.67       13.00     52.38 o 
  -4   7   6     1005.29      956.77    116.62 o 
  -3   7   6      544.48      346.25    102.99 o 
  -2   7   6        1.06       42.39     47.29 o 
  -1   7   6     1491.40     1200.51    148.65 o 
   0   7   6     3505.94     3453.68    138.15 o 
   1   7   6     1555.95     1436.65     88.67 o 
   2   7   6        4.08        2.12     47.01 o 
   3   7   6      537.61      568.19     81.60 o 
   4   7   6      917.33     1006.88     95.91 o 
   5   7   6       50.13       25.04     54.04 o 
   6   7   6      438.01      410.58    168.44 o 
   7   7   6      513.87      487.47    125.62 o 
   8   7   6     2018.72     1725.39    217.78 o 
   9   7   6      167.32      110.02    114.75 o 
  10   7   6      441.18      590.28    160.89 o 
  11   7   6       60.01      103.82    158.31 o 
 -10   8   6       49.60        4.35     97.29 o 
  -9   8   6      111.93      204.49    103.01 o 
  -8   8   6      446.97      543.87    100.03 o 
  -7   8   6     1061.31     1146.19    154.04 o 
  -6   8   6      411.23      553.24    120.35 o 
  -5   8   6      761.14      883.45    114.32 o 
  -4   8   6      623.51      457.90    203.65 o 
  -3   8   6     1168.09     1379.92    110.57 o 
  -2   8   6      249.57      278.58     66.07 o 
  -1   8   6     1410.55     1438.67     92.77 o 
   0   8   6     1070.88      967.03    101.78 o 
   1   8   6     1525.17     1561.23    131.94 o 
   2   8   6      254.05      205.03     65.36 o 
   3   8   6     1239.57     1337.77    424.52 o 
   4   8   6      536.39      604.06    124.81 o 
   5   8   6      909.69      848.51    149.57 o 
   6   8   6      397.98      550.21    131.03 o 
   7   8   6     1014.23     1083.58    180.00 o 
   8   8   6      463.91      621.08    192.41 o 
   9   8   6      110.16       18.76    111.97 o 
  10   8   6       40.01      132.68    144.74 o 
  -9   9   6      355.44      422.79    135.81 o 
  -8   9   6       73.40      -50.46     94.41 o 
  -7   9   6      151.53       30.35     82.23 o 
  -6   9   6      233.96      280.00     88.59 o 
  -5   9   6      124.94      116.97     73.34 o 
  -4   9   6      246.31      280.28     96.47 o 
  -3   9   6      234.83       44.61    132.31 o 
  -2   9   6      149.28       76.45     46.89 o 
  -1   9   6      515.86      545.22     83.52 o 
   0   9   6      981.73      958.44    106.86 o 
   1   9   6      651.07      605.45     93.34 o 
   2   9   6      198.32       53.88    334.99 o 
   3   9   6      327.12      205.50    109.97 o 
   4   9   6      220.78      114.05     89.78 o 
   5   9   6      108.24       29.18    146.36 o 
   6   9   6      276.80      326.44    125.88 o 
   7   9   6      139.16      190.64    129.07 o 
   8   9   6       83.68       -0.07    102.92 o 
   9   9   6      365.28      551.50    174.32 o 
  -8  10   6       44.01       42.53    167.51 o 
  -7  10   6      145.13      348.64    110.34 o 
  -6  10   6      449.98      401.58    105.74 o 
  -5  10   6      433.16      363.38    103.36 o 
  -4  10   6       18.36       45.00     85.13 o 
  -3  10   6      329.14      185.27     87.04 o 
  -2  10   6      903.45     1029.58    111.30 o 
  -1  10   6      471.78      419.54     87.13 o 
   0  10   6       43.59       -8.70     54.79 o 
   1  10   6      518.57      648.39    102.05 o 
   2  10   6      989.83      778.45    566.84 o 
   3  10   6      326.23      740.39    524.25 o 
   4  10   6       21.63       42.24     98.70 o 
   5  10   6      432.74      571.86    154.47 o 
   6  10   6      463.03      456.93    210.36 o 
   7  10   6      156.59      150.23    125.50 o 
   8  10   6       54.51       62.57    222.51 o 
  -7  11   6      103.14       87.11    117.30 o 
  -6  11   6      323.53      229.37    113.43 o 
  -5  11   6      379.29      533.51    116.43 o 
  -4  11   6     1512.85     1283.62    502.18 o 
  -3  11   6      452.58      319.73    141.61 o 
  -2  11   6      138.05      194.60     69.43 o 
  -1  11   6      733.44      766.07    113.59 o 
   0  11   6        4.77       79.44     67.22 o 
   1  11   6      731.53      628.02    182.36 o 
   2  11   6      139.68      201.46    127.09 o 
   3  11   6      415.90      944.03    777.87 o 
   4  11   6     1576.29     1551.34    219.01 o 
   5  11   6      362.84      495.56    167.96 o 
   6  11   6      296.53      445.33    158.34 o 
   7  11   6      130.46      166.31    149.59 o 
  -6  12   6       11.42       -6.04    106.18 o 
  -5  12   6       59.39      111.67    104.76 o 
  -4  12   6      479.63      596.95    146.86 o 
  -3  12   6      639.77      528.19    102.76 o 
  -2  12   6       81.24       98.88     74.63 o 
  -1  12   6      472.55      358.77    132.17 o 
   0  12   6      246.58      203.55     81.43 o 
   1  12   6      504.52      330.96    100.13 o 
   2  12   6       78.45       39.93    127.17 o 
   3  12   6      713.98     1264.86    666.56 o 
   4  12   6      447.37      474.84    159.24 o 
   5  12   6       59.33       80.68    125.43 o 
   6  12   6       14.04       11.91    142.98 o 
  -4  13   6      115.67       41.69    176.51 o 
  -3  13   6      360.09      330.46    140.72 o 
  -2  13   6      107.20      157.28     90.95 o 
  -1  13   6      188.54       94.91    113.51 o 
   0  13   6      235.12       93.55    141.06 o 
   1  13   6      155.73       78.26    128.45 o 
   2  13   6       73.60      170.79    158.36 o 
   3  13   6      305.82      645.14    543.24 o 
   4  13   6       88.64      266.35    162.67 o 
   1   0   7      596.57      668.12     48.00 o 
   2   0   7     3128.98     3012.21    101.36 o 
   3   0   7     2624.43     2534.50     94.04 o 
   4   0   7      219.24      225.55     24.58 o 
   5   0   7      791.11      727.20     51.15 o 
   6   0   7      700.51      606.52     73.65 o 
   7   0   7      553.40      509.68    125.71 o 
   8   0   7     1077.63     1015.20    110.50 o 
   9   0   7      518.83      445.53     86.77 o 
  10   0   7        6.11     -124.54    124.54 o 
  11   0   7        2.26       77.89    108.00 o 
  12   0   7      227.42      198.22    127.97 o 
 -12   1   7       20.32       46.87    125.11 o 
 -11   1   7      269.06      369.81    133.43 o 
 -10   1   7      708.44      715.66    217.52 o 
  -9   1   7       26.39      102.35     85.19 o 
  -8   1   7       49.54       53.72     58.37 o 
  -7   1   7      504.42      573.51     81.12 o 
  -6   1   7     2916.79     2697.46    113.53 o 
  -5   1   7      342.31      344.94     40.89 o 
  -4   1   7      465.41      409.41     38.71 o 
  -3   1   7     4474.04     4337.33    109.15 o 
  -2   1   7     3651.05     3561.93    108.37 o 
  -1   1   7     1943.30     1912.40     65.80 o 
   0   1   7      369.66      390.02     30.96 o 
   1   1   7     2041.52     1869.68     69.56 o 
   2   1   7     3215.99     3088.87    121.18 o 
   3   1   7     4530.69     4767.04    261.02 o 
   4   1   7      424.22      467.58     50.94 o 
   5   1   7      379.82      418.29     53.50 o 
   6   1   7     3150.17     2840.15    163.72 o 
   7   1   7      432.94      419.70     75.47 o 
   8   1   7       38.86       88.74     58.07 o 
   9   1   7       51.42       89.69     67.40 o 
  10   1   7      606.66      692.87    244.97 o 
  11   1   7      299.96      275.92    123.14 o 
  12   1   7       13.64       51.82    122.56 o 
 -12   2   7      498.19      647.85    172.03 o 
 -11   2   7       52.38      -59.68     98.31 o 
 -10   2   7      265.09      279.77    116.90 o 
  -9   2   7       96.05      160.57     98.33 o 
  -8   2   7      511.38      452.78     85.79 o 
  -7   2   7      586.64      582.20     65.68 o 
  -6   2   7      878.15      849.02     70.20 o 
  -5   2   7      208.31      271.71     66.30 o 
  -4   2   7    12562.60    12508.30    292.08 o 
  -3   2   7     2511.19     2575.15     80.50 o 
  -2   2   7      703.82      810.67     41.29 o 
  -1   2   7      291.08      319.82     37.84 o 
   0   2   7     2210.60     1949.88     66.27 o 
   1   2   7      314.88      374.82     38.70 o 
   2   2   7      708.31      842.29     81.08 o 
   3   2   7     2590.40     2626.55    124.75 o 
   4   2   7    12311.01    12197.13    384.54 o 
   5   2   7      225.70      262.49     48.81 o 
   6   2   7      874.61      860.19    182.40 o 
   7   2   7      556.13      509.73     82.76 o 
   8   2   7      683.31      597.38     90.87 o 
   9   2   7       90.95       33.77     62.96 o 
  10   2   7      246.70      331.39    198.76 o 
  11   2   7       59.76       30.26    106.80 o 
  12   2   7      463.37      865.38    192.26 o 
 -12   3   7      183.30       85.15    134.87 o 
 -11   3   7       99.88       78.41    123.50 o 
 -10   3   7      131.27      235.84    116.45 o 
  -9   3   7      172.44      119.21     96.81 o 
  -8   3   7       33.33       20.68     46.56 o 
  -7   3   7     2637.45     2421.29    123.96 o 
  -6   3   7     2638.15     2690.72    120.66 o 
  -5   3   7      786.40      689.72     65.04 o 
  -4   3   7       39.31       37.09     32.10 o 
  -3   3   7     1394.24     1474.06     70.15 o 
  -2   3   7      322.09      321.79     27.77 o 
  -1   3   7      715.11      785.35     62.96 o 
   0   3   7      378.67      345.38     40.21 o 
   1   3   7      682.90      649.01     53.29 o 
   2   3   7      243.16      290.70     51.39 o 
   3   3   7     1454.74     1304.82     93.74 o 
   4   3   7       34.35      -11.13     43.29 o 
   5   3   7      811.81      832.80     88.29 o 
   6   3   7     2779.23     2290.38    144.94 o 
   7   3   7     2740.11     2614.20    163.55 o 
   8   3   7       29.82        7.36     55.50 o 
   9   3   7      191.33      245.20     79.14 o 
  10   3   7      141.00      256.33    110.49 o 
  11   3   7      135.85      123.08    119.99 o 
  12   3   7      177.92      265.98    141.21 o 
 -12   4   7       20.46      -95.29    120.22 o 
 -11   4   7      667.51      500.36    158.09 o 
 -10   4   7      153.01      111.02    145.04 o 
  -9   4   7     1004.62     1143.59    168.73 o 
  -8   4   7      255.86      185.48     59.95 o 
  -7   4   7      140.95      133.58     53.10 o 
  -6   4   7     1040.87     1008.37     86.14 o 
  -5   4   7     2122.19     1971.16    106.74 o 
  -4   4   7       40.46       47.75     41.86 o 
  -3   4   7     4993.29     4669.98    122.24 o 
  -2   4   7     1548.29     1604.71     66.28 o 
  -1   4   7     1851.63     1795.79    119.93 o 
   0   4   7       14.34       15.35     26.56 o 
   1   4   7     1619.70     1713.08    196.05 o 
   2   4   7     1628.67     1679.24     82.01 o 
   3   4   7     5154.96     4825.33    186.30 o 
   4   4   7       43.85       26.89     48.89 o 
   5   4   7     1991.34     1860.57    126.00 o 
   6   4   7     1011.43     1011.60    102.83 o 
   7   4   7      227.82      393.87    102.44 o 
   8   4   7      255.78      240.39     74.99 o 
   9   4   7      909.15      844.93    161.42 o 
  10   4   7      154.28      156.89     89.63 o 
  11   4   7      699.93      689.37    166.96 o 
  12   4   7       17.68      -57.37    115.54 o 
 -11   5   7      243.16      358.04    156.33 o 
 -10   5   7      386.34      436.54    136.16 o 
  -9   5   7      122.80      157.52     98.20 o 
  -8   5   7       91.31       71.61     62.82 o 
  -7   5   7     3489.94     3354.76    157.19 o 
  -6   5   7      967.78     1001.03     90.10 o 
  -5   5   7     2145.21     2069.31    116.86 o 
  -4   5   7      225.57      309.67     56.01 o 
  -3   5   7      848.68      697.26    137.65 o 
  -2   5   7     3474.27     3346.26    183.79 o 
  -1   5   7      315.31      416.44     44.53 o 
   0   5   7     1249.57     1250.79     65.11 o 
   1   5   7      356.32      360.45     48.29 o 
   2   5   7     3289.97     3128.97    116.71 o 
   3   5   7      822.43      816.68     83.43 o 
   4   5   7      256.35      263.02     58.56 o 
   5   5   7     1970.08     1959.15    130.55 o 
   6   5   7      934.73     1119.16    148.92 o 
   7   5   7     3476.48     3314.37    249.97 o 
   8   5   7       81.10      203.02     98.65 o 
   9   5   7      134.35      153.28    105.40 o 
  10   5   7      396.44      392.65    183.90 o 
  11   5   7      248.56      243.10    140.93 o 
 -11   6   7       38.39      119.36    157.84 o 
 -10   6   7      121.92       53.91    128.06 o 
  -9   6   7       98.95       35.09     75.57 o 
  -8   6   7     1175.25     1127.21    125.68 o 
  -7   6   7       79.38       98.35     58.36 o 
  -6   6   7       74.57       51.05     51.40 o 
  -5   6   7      387.20      431.58     69.30 o 
  -4   6   7     2753.30     2683.22    137.66 o 
  -3   6   7      135.77       90.94     51.69 o 
  -2   6   7      305.17      281.60     55.66 o 
  -1   6   7       14.00      -18.22     33.12 o 
   0   6   7     6564.34     6176.34    164.56 o 
   1   6   7       15.64        6.55     35.77 o 
   2   6   7      296.57      373.85     67.98 o 
   3   6   7      145.64      217.72     46.22 o 
   4   6   7     2580.54     2537.70    174.94 o 
   5   6   7      386.62      329.45     69.72 o 
   6   6   7       91.71      182.12     89.21 o 
   7   6   7       79.68        3.79     80.42 o 
   8   6   7     1169.65     1288.84    179.76 o 
   9   6   7      106.62       25.84    102.04 o 
  10   6   7      105.54       49.69    168.45 o 
  11   6   7       34.86      -27.45    121.47 o 
 -10   7   7      593.71     1034.87    204.09 o 
  -9   7   7      181.05      333.48     94.17 o 
  -8   7   7      186.04      286.14     89.69 o 
  -7   7   7     1074.78     1041.98    108.46 o 
  -6   7   7      648.77      761.27     93.34 o 
  -5   7   7      124.19      181.79     68.19 o 
  -4   7   7      885.92      869.32    111.88 o 
  -3   7   7     2030.13     1714.23    192.94 o 
  -2   7   7      983.28      919.60    158.44 o 
  -1   7   7     1477.37     1607.88     97.85 o 
   0   7   7       60.46       34.71     35.56 o 
   1   7   7     1409.85     1286.33    113.50 o 
   2   7   7     1046.21     1073.35     99.66 o 
   3   7   7     2047.87     1980.56    124.74 o 
   4   7   7      874.84      750.14     90.27 o 
   5   7   7      149.79      209.17     64.87 o 
   6   7   7      592.90      626.71    132.66 o 
   7   7   7     1147.74     1291.19    207.91 o 
   8   7   7      181.61       12.14    106.97 o 
   9   7   7      155.67      279.43    124.88 o 
  10   7   7      659.88      555.95    169.98 o 
 -10   8   7        8.86      166.98    146.08 o 
  -9   8   7      750.92      985.60    140.17 o 
  -8   8   7      298.51      269.38     92.90 o 
  -7   8   7      705.00      694.95    178.76 o 
  -6   8   7       53.62      -42.48     63.75 o 
  -5   8   7      463.79      503.08     93.89 o 
  -4   8   7      490.73      335.91    165.93 o 
  -3   8   7      736.46      721.92     87.26 o 
  -2   8   7      199.16      184.06     59.12 o 
  -1   8   7     2187.04     1971.93    117.70 o 
   0   8   7      427.91      355.44    111.39 o 
   1   8   7     2306.22     2240.44    115.73 o 
   2   8   7      202.76      175.65    109.61 o 
   3   8   7      690.38      651.39    124.90 o 
   4   8   7      485.86      329.34    159.40 o 
   5   8   7      373.48      292.41    115.91 o 
   6   8   7       41.31       54.25     92.48 o 
   7   8   7      713.94      732.20    164.58 o 
   8   8   7      286.12      237.89    122.27 o 
   9   8   7      753.63     1057.49    250.66 o 
  10   8   7       10.54       87.16    167.00 o 
  -9   9   7       64.33      133.82    114.39 o 
  -8   9   7       53.68      105.50    109.29 o 
  -7   9   7      206.04      246.79    106.97 o 
  -6   9   7      441.04      537.22    108.09 o 
  -5   9   7      623.65      716.50    110.09 o 
  -4   9   7      198.96      136.77    205.86 o 
  -3   9   7      478.98      277.43    167.80 o 
  -2   9   7      402.89      264.50    127.17 o 
  -1   9   7      874.90      950.11    139.69 o 
   0   9   7      145.90       36.25     66.45 o 
   1   9   7      845.32      643.84     97.29 o 
   2   9   7      406.93      261.95    116.98 o 
   3   9   7      485.31      493.52    211.55 o 
   4   9   7      200.73      279.11    112.43 o 
   5   9   7      578.32      656.10    164.50 o 
   6   9   7      486.16      572.55    148.83 o 
   7   9   7      190.46      322.00    139.44 o 
   8   9   7       62.14      -79.11    113.68 o 
   9   9   7       55.23       63.98    190.40 o 
  -8  10   7      216.64      113.52    114.77 o 
  -7  10   7      178.41      266.49    114.91 o 
  -6  10   7      295.02      401.62    124.29 o 
  -5  10   7       17.46      -50.54     74.67 o 
  -4  10   7     2322.70     2481.11    572.77 o 
  -3  10   7      322.29      262.15     77.00 o 
  -2  10   7      115.57      101.85     52.88 o 
  -1  10   7      215.97      194.56    103.38 o 
   0  10   7     1325.09     1341.43    136.03 o 
   1  10   7      195.72       39.20    107.34 o 
   2  10   7      117.12      239.03    121.69 o 
   3  10   7      306.09      335.55    137.21 o 
   4  10   7     2248.99     2409.33    249.36 o 
   5  10   7       17.06       97.87    134.16 o 
   6  10   7      293.53      265.86    134.31 o 
   7  10   7      179.73      317.46    153.78 o 
   8  10   7      246.51      231.34    160.60 o 
  -7  11   7      110.59      157.92    128.17 o 
  -6  11   7      777.55      828.85    167.88 o 
  -5  11   7      487.71      701.60    132.77 o 
  -4  11   7       27.27      135.81    112.65 o 
  -3  11   7      460.93      485.58    121.43 o 
  -2  11   7      460.87      350.21     96.56 o 
  -1  11   7      106.18      194.69     71.27 o 
   0  11   7      302.46      231.60     89.51 o 
   1  11   7      118.52       51.33     68.19 o 
   2  11   7      430.55      475.70    187.37 o 
   3  11   7      482.36      602.98    191.30 o 
   4  11   7       26.50      137.97    123.86 o 
   5  11   7      413.13      733.06    179.01 o 
   6  11   7      817.59      966.89    208.62 o 
   7  11   7      112.80      342.72    190.63 o 
  -5  12   7      527.48      583.83    169.23 o 
  -4  12   7      149.52      -43.24    112.01 o 
  -3  12   7      494.10      670.23    102.25 o 
  -2  12   7      103.01      126.44     85.08 o 
  -1  12   7      150.50      140.21     95.14 o 
   0  12   7       22.04      -54.17     63.35 o 
   1  12   7      108.71      107.67     79.05 o 
   2  12   7      120.25      424.68    158.16 o 
   3  12   7      510.85      840.53    469.35 o 
   4  12   7      140.85      200.72    142.13 o 
   5  12   7      509.88      819.74    197.66 o 
  -3  13   7      265.10      147.75    120.00 o 
  -2  13   7      537.56      419.86    161.11 o 
  -1  13   7      271.54       13.03    122.58 o 
   0  13   7        3.19      -80.90     80.90 o 
   1  13   7      297.98      507.44    173.82 o 
   2  13   7      556.77      755.40    668.33 o 
   3  13   7      253.73      293.87    284.09 o 
   0   0   8     8209.73     8592.05    259.62 o 
   1   0   8     1780.32     1711.82     76.15 o 
   2   0   8     1596.26     1628.34     99.75 o 
   3   0   8      123.61       88.57     33.02 o 
   4   0   8     4517.51     4339.98    122.88 o 
   5   0   8      247.39      247.72     28.09 o 
   6   0   8      784.60      824.22     78.25 o 
   7   0   8      263.72      215.85     63.67 o 
   8   0   8      194.99      238.55    142.93 o 
   9   0   8      258.23      309.31    110.89 o 
  10   0   8      122.14      135.37     99.37 o 
  11   0   8       53.54       18.01    107.37 o 
  12   0   8      631.27      754.18    186.71 o 
 -12   1   8      331.21      332.93    154.54 o 
 -11   1   8      345.04      432.18    141.13 o 
 -10   1   8       69.19      -57.75     95.98 o 
  -9   1   8      282.36      336.81    110.95 o 
  -8   1   8      938.76      862.34    169.76 o 
  -7   1   8      978.23      827.18     96.86 o 
  -6   1   8     1326.80     1306.96     77.13 o 
  -5   1   8     1093.23      934.64     97.27 o 
  -4   1   8      473.28      439.06     41.87 o 
  -3   1   8     2821.18     2658.50    129.82 o 
  -2   1   8     1725.87     1790.27     78.81 o 
  -1   1   8     1768.69     1762.26     70.70 o 
   0   1   8      347.71      322.34     31.42 o 
   1   1   8     2026.65     2051.09     75.37 o 
   2   1   8     1957.33     1961.92     84.87 o 
   3   1   8     2640.20     2627.09    103.46 o 
   4   1   8      350.19      465.70     82.94 o 
   5   1   8     1173.82     1025.42     76.90 o 
   6   1   8     1365.52     1212.93     87.98 o 
   7   1   8     1038.30      775.48     93.52 o 
   8   1   8     1108.88      985.53    143.11 o 
   9   1   8      257.48      199.92     99.43 o 
  10   1   8       89.89       66.34    100.07 o 
  11   1   8      304.96      362.24    134.01 o 
  12   1   8      273.95      342.72    146.62 o 
 -12   2   8      107.11      428.63    149.52 o 
 -11   2   8      379.14      570.14    163.92 o 
 -10   2   8      848.91     1250.79    188.21 o 
  -9   2   8      195.41      269.35    110.35 o 
  -8   2   8      116.63      139.88     89.82 o 
  -7   2   8     1330.26     1551.71    247.77 o 
  -6   2   8     2371.21     2390.60    130.44 o 
  -5   2   8     1631.60     1503.80     74.34 o 
  -4   2   8        9.46       13.89     25.71 o 
  -3   2   8     2044.72     2072.02     71.57 o 
  -2   2   8     4286.40     4023.27    123.00 o 
  -1   2   8     3034.85     2890.60    102.13 o 
   0   2   8       82.55       66.44     25.23 o 
   1   2   8     3164.28     3179.88     98.06 o 
   2   2   8     3981.04     3842.95    133.29 o 
   3   2   8     2158.73     2028.18    134.17 o 
   4   2   8       10.98       43.00     46.58 o 
   5   2   8     1448.66     1338.87    111.74 o 
   6   2   8     2543.89     2294.97    119.74 o 
   7   2   8     1255.29     1143.74    111.44 o 
   8   2   8      134.04      162.83     67.65 o 
   9   2   8      235.98      375.83    109.35 o 
  10   2   8      758.56      676.10    146.49 o 
  11   2   8      386.84      477.37    250.00 o 
  12   2   8       90.50      186.02    133.26 o 
 -12   3   8      578.51      773.66    184.20 o 
 -11   3   8      348.27      430.73    153.47 o 
 -10   3   8      335.64      350.97    130.33 o 
  -9   3   8      788.61      815.93    150.72 o 
  -8   3   8       90.87      179.45     92.94 o 
  -7   3   8      691.32      897.93     92.74 o 
  -6   3   8      619.35      609.97     65.99 o 
  -5   3   8     2298.47     2249.07    103.98 o 
  -4   3   8     2797.64     2923.87    103.41 o 
  -3   3   8     1571.52     1527.93     67.94 o 
  -2   3   8      108.54      104.67     36.36 o 
  -1   3   8     1235.43     1239.79     84.74 o 
   0   3   8      163.31      106.22     32.91 o 
   1   3   8     1437.43     1449.54     67.91 o 
   2   3   8      161.36       85.70     44.46 o 
   3   3   8     1547.33     1728.37    108.05 o 
   4   3   8     2639.27     2390.95    139.78 o 
   5   3   8     2148.87     1897.45    202.15 o 
   6   3   8      619.75      537.91     79.29 o 
   7   3   8      711.39      732.11    127.06 o 
   8   3   8      129.24       51.04     62.33 o 
   9   3   8      756.41      975.23    157.62 o 
  10   3   8      297.78      335.75    122.38 o 
  11   3   8      369.08      327.34    140.37 o 
  12   3   8      549.57      367.05    191.21 o 
 -11   4   8      363.13      317.52    145.94 o 
 -10   4   8       39.18      111.93    110.30 o 
  -9   4   8       46.53      163.29    100.20 o 
  -8   4   8      622.73      576.71     91.09 o 
  -7   4   8      535.68      546.33    131.70 o 
  -6   4   8      836.85      828.37     82.50 o 
  -5   4   8      997.96      922.00     90.37 o 
  -4   4   8     2265.02     2247.24     97.46 o 
  -3   4   8      263.24      283.75     32.83 o 
  -2   4   8     1554.19     1677.48    101.18 o 
  -1   4   8     1740.31     1724.74    113.27 o 
   0   4   8     4042.13     4032.44    130.12 o 
   1   4   8     1700.05     1790.19    106.74 o 
   2   4   8     1549.36     1629.07     85.89 o 
   3   4   8      195.04      289.77     61.29 o 
   4   4   8     2303.10     2208.32    132.75 o 
   5   4   8      946.62      900.64    101.44 o 
   6   4   8      820.73      814.05     94.75 o 
   7   4   8      568.36      526.02    114.48 o 
   8   4   8      628.07      962.25    156.59 o 
   9   4   8       56.39       93.01     94.15 o 
  10   4   8       29.79      -23.97     96.29 o 
  11   4   8      361.06      615.55    243.52 o 
 -11   5   8      383.58      601.22    166.53 o 
 -10   5   8      624.46      758.56    174.55 o 
  -9   5   8      313.33      268.85    128.38 o 
  -8   5   8       87.14       85.84     64.52 o 
  -7   5   8      420.65      504.27     84.80 o 
  -6   5   8     2205.88     2380.88    128.61 o 
  -5   5   8      512.68      610.96     78.82 o 
  -4   5   8     1647.84     1565.80    104.05 o 
  -3   5   8      673.71      558.79     79.58 o 
  -2   5   8     2084.09     2106.93    100.95 o 
  -1   5   8     1344.42     1298.69     71.71 o 
   0   5   8       15.81       29.98     32.00 o 
   1   5   8     1397.30     1275.65    118.08 o 
   2   5   8     2297.65     2243.63    164.82 o 
   3   5   8      657.80      618.95     76.62 o 
   4   5   8     1633.90     1808.97    153.29 o 
   5   5   8      639.52      596.10     83.73 o 
   6   5   8     2219.61     2115.34    147.94 o 
   7   5   8      426.46      376.11    114.95 o 
   8   5   8      122.61      222.34     96.21 o 
   9   5   8      322.57      467.66    150.35 o 
  10   5   8      654.36      578.22    155.13 o 
  11   5   8      359.53      518.53    156.84 o 
 -11   6   8       17.98       24.13    139.42 o 
 -10   6   8      383.37      115.48    125.39 o 
  -9   6   8      975.89     1068.93    183.84 o 
  -8   6   8      397.43      421.94    103.60 o 
  -7   6   8      803.30      706.14    101.87 o 
  -6   6   8     2716.44     2733.47    145.47 o 
  -5   6   8      449.28      475.76     71.80 o 
  -4   6   8      174.49      119.21     54.91 o 
  -3   6   8     1511.55     1457.47     96.12 o 
  -2   6   8     1117.93     1133.10     70.21 o 
  -1   6   8     3310.83     3091.04    112.57 o 
   0   6   8      568.20      549.29     52.22 o 
   1   6   8     3219.56     3147.08    128.71 o 
   2   6   8      953.22      966.87     71.83 o 
   3   6   8     1337.15     1230.70     99.33 o 
   4   6   8      184.84      239.90     65.86 o 
   5   6   8      619.13      647.47     87.97 o 
   6   6   8     2646.55     2485.37    160.59 o 
   7   6   8      858.59      903.23    154.70 o 
   8   6   8      372.88      400.37    126.22 o 
   9   6   8      955.85      883.52    163.24 o 
  10   6   8      458.53      436.15    155.13 o 
  11   6   8       16.01     -131.89    201.03 o 
 -10   7   8      372.19      566.46    167.94 o 
  -9   7   8      127.39      177.08     93.80 o 
  -8   7   8      226.76      308.27     94.78 o 
  -7   7   8      112.40      117.10     70.98 o 
  -6   7   8      340.17      268.13     79.05 o 
  -5   7   8      156.32      158.17     70.55 o 
  -4   7   8      168.09      133.02     72.65 o 
  -3   7   8      665.57      370.13    169.99 o 
  -2   7   8     1437.90     1336.21    108.40 o 
  -1   7   8     1378.72     1354.30     76.53 o 
   0   7   8     1643.77     1722.26     83.92 o 
   1   7   8     1499.34     1621.25    125.26 o 
   2   7   8     1305.47     1097.70    112.17 o 
   3   7   8      629.17      618.04     93.51 o 
   4   7   8      236.73      212.58     65.93 o 
   5   7   8      106.70      156.48     64.89 o 
   6   7   8      386.64      333.91    118.96 o 
   7   7   8       87.95      162.42    108.74 o 
   8   7   8      196.03      249.59    128.06 o 
   9   7   8      162.15      311.95    198.33 o 
  10   7   8      381.79      486.52    168.30 o 
 -10   8   8      251.88      120.75    151.18 o 
  -9   8   8       67.99      112.27    101.23 o 
  -8   8   8      626.86      545.80    112.68 o 
  -7   8   8      336.62      300.13    114.00 o 
  -6   8   8       65.16       51.72     82.18 o 
  -5   8   8      159.42      134.38     82.74 o 
  -4   8   8      460.60      709.46    115.28 o 
  -3   8   8      135.44       57.75     52.78 o 
  -2   8   8      189.22      192.84     56.36 o 
  -1   8   8      471.45      326.88     90.94 o 
   0   8   8     1705.30     1864.81    112.18 o 
   1   8   8      486.92      232.96    238.86 o 
   2   8   8      190.24      223.06    205.80 o 
   3   8   8       77.86      123.42     60.40 o 
   4   8   8      370.16      453.68    119.36 o 
   5   8   8      162.14      185.44    105.73 o 
   6   8   8       53.23      209.82    118.10 o 
   7   8   8      280.52      169.06    150.87 o 
   8   8   8      604.58      400.27    142.70 o 
   9   8   8       81.72       71.55    127.39 o 
  10   8   8      253.06      317.43    162.23 o 
  -9   9   8      137.82      -20.12    103.80 o 
  -8   9   8      291.86      182.89    122.08 o 
  -7   9   8      259.41      346.70    112.66 o 
  -6   9   8      142.37      218.81    100.59 o 
  -5   9   8      768.33      557.67    126.10 o 
  -4   9   8      336.14      253.75    146.92 o 
  -3   9   8      562.35      419.93    212.06 o 
  -2   9   8      631.39      573.64    110.85 o 
  -1   9   8      357.18      237.63     52.67 o 
   0   9   8      355.97      424.65     82.82 o 
   1   9   8      414.56      163.43    425.86 o 
   2   9   8      540.33      575.74    138.49 o 
   3   9   8      533.42      767.98    204.20 o 
   4   9   8      356.38      384.12    121.86 o 
   5   9   8      788.47      960.17    166.60 o 
   6   9   8      155.98      158.23    217.21 o 
   7   9   8      272.08      372.16    138.32 o 
   8   9   8      325.92      399.07    154.39 o 
   9   9   8      147.18      145.53    146.70 o 
  -8  10   8      141.94      112.30    114.28 o 
  -7  10   8       56.57      114.37    109.38 o 
  -6  10   8      330.24      264.07    119.34 o 
  -5  10   8      570.99      471.93    131.68 o 
  -4  10   8      121.63       61.65    165.57 o 
  -3  10   8      102.71      171.80     98.56 o 
  -2  10   8      502.79      318.95    165.71 o 
  -1  10   8       19.21       92.42     57.76 o 
   0  10   8       16.89       18.02     58.59 o 
   1  10   8       42.63      105.17     94.20 o 
   2  10   8      466.78      354.74    144.41 o 
   3  10   8       87.74      -89.58     89.58 o 
   4  10   8      114.81      190.23    120.61 o 
   5  10   8      612.21      764.91    291.01 o 
   6  10   8      316.51      380.40    144.57 o 
   7  10   8       73.45      118.98    136.85 o 
   8  10   8      126.90      165.81    142.19 o 
  -7  11   8      484.30      602.36    171.73 o 
  -6  11   8       63.71       40.47    117.83 o 
  -5  11   8      565.26      546.07    180.02 o 
  -4  11   8      255.83      281.07    224.79 o 
  -3  11   8       83.83      111.35    158.34 o 
  -2  11   8      158.64      151.56     77.63 o 
  -1  11   8      168.29      149.20     74.47 o 
   0  11   8        6.70      -33.59     61.03 o 
   1  11   8      189.34      169.14    116.07 o 
   2  11   8      193.13      324.82    326.67 o 
   3  11   8       89.26      -40.77    198.85 o 
   4  11   8      208.18      356.01    156.34 o 
   5  11   8      564.32      620.57    176.45 o 
   6  11   8       56.78      236.68    148.92 o 
   7  11   8      461.85      499.11    184.49 o 
  -5  12   8      526.90      512.50    155.43 o 
  -4  12   8      322.50      483.06    150.74 o 
  -3  12   8      697.98      589.82    106.24 o 
  -2  12   8       48.84       45.01     72.75 o 
  -1  12   8       64.66      103.44     93.94 o 
   0  12   8      389.19      366.98    126.81 o 
   1  12   8       61.09       92.95    183.00 o 
   2  12   8       43.71      200.12    347.30 o 
   3  12   8      673.77      864.02    188.48 o 
   4  12   8      352.95      361.59    208.67 o 
   5  12   8      468.93      631.76    194.20 o 
  -2  13   8      368.36      351.98    112.21 o 
  -1  13   8      551.58      381.07    127.29 o 
   0  13   8       12.20       93.16    111.49 o 
   1  13   8      558.88      627.81    192.49 o 
   2  13   8      446.90      310.24    209.23 o 
   1   0   9     1973.07     1961.87     76.67 o 
   2   0   9     8270.33     7996.44    220.14 o 
   3   0   9       35.28       63.63     35.34 o 
   4   0   9      298.28      250.95     43.19 o 
   5   0   9      549.49      525.88     67.90 o 
   6   0   9     2510.22     2169.08    144.21 o 
   7   0   9       27.58      -36.05     90.47 o 
   8   0   9      460.31      539.74    170.86 o 
   9   0   9       60.78      106.05     91.62 o 
  10   0   9      671.85      819.74    160.52 o 
  11   0   9      168.47       77.55    117.59 o 
  12   0   9      610.00      541.85    179.76 o 
 -12   1   9      215.49       94.26    146.23 o 
 -11   1   9      240.46      229.01    131.43 o 
 -10   1   9      183.18      286.90    148.80 o 
  -9   1   9      395.66      441.66    124.09 o 
  -8   1   9      443.21      411.14    187.52 o 
  -7   1   9      297.53      414.70    115.23 o 
  -6   1   9      119.66       48.50     52.95 o 
  -5   1   9      583.60      590.68     41.51 o 
  -4   1   9     3706.94     3462.46    163.90 o 
  -3   1   9      623.80      670.19     50.45 o 
  -2   1   9     5330.00     5507.86    144.25 o 
  -1   1   9     2341.23     2329.76     74.26 o 
   0   1   9     1284.83     1195.20     53.02 o 
   1   1   9     2251.52     2228.16     89.68 o 
   2   1   9     5354.97     5548.02    168.19 o 
   3   1   9      506.37      521.13     69.49 o 
   4   1   9     3652.79     3342.14    128.08 o 
   5   1   9      555.33      655.83    153.79 o 
   6   1   9      117.39      120.26     43.68 o 
   7   1   9      243.38      378.70    158.72 o 
   8   1   9      352.59      382.83    108.75 o 
   9   1   9      438.31      329.86    122.24 o 
  10   1   9      201.39      360.79    131.81 o 
  11   1   9      235.67        1.76    119.75 o 
  12   1   9      230.73      119.11    139.21 o 
 -12   2   9       75.95      -77.67    151.44 o 
 -11   2   9      661.58      754.66    332.70 o 
 -10   2   9       66.77       84.95    104.46 o 
  -9   2   9     1027.17     1027.11    182.40 o 
  -8   2   9      106.13      150.17     93.05 o 
  -7   2   9     1844.75     1772.92    356.22 o 
  -6   2   9      878.76      789.45    140.28 o 
  -5   2   9     1839.59     1830.01     84.72 o 
  -4   2   9      123.59       93.47     27.99 o 
  -3   2   9     2799.13     2553.37    131.52 o 
  -2   2   9      372.81      432.14     44.15 o 
  -1   2   9     4714.66     4561.57    127.09 o 
   0   2   9      189.88      210.77     33.48 o 
   1   2   9     4571.07     4661.30    166.34 o 
   2   2   9      376.70      303.89     49.41 o 
   3   2   9     2602.54     2416.37    133.91 o 
   4   2   9      123.71      103.35     53.83 o 
   5   2   9     1877.46     1644.07    121.98 o 
   6   2   9      883.55      819.23     96.85 o 
   7   2   9     2111.44     1881.08    190.44 o 
   8   2   9      106.98      -23.24     81.09 o 
   9   2   9      895.69     1024.70    200.92 o 
  10   2   9       68.40       55.05     96.89 o 
  11   2   9      628.49      945.24    234.73 o 
  12   2   9       74.98      132.39    137.14 o 
 -11   3   9       47.72      142.88    128.21 o 
 -10   3   9       20.18      -48.60     98.34 o 
  -9   3   9      912.76     1008.26    163.63 o 
  -8   3   9      624.26      630.16    141.80 o 
  -7   3   9       17.70      -61.18     66.32 o 
  -6   3   9      887.76      790.77     86.54 o 
  -5   3   9      507.68      424.81     59.86 o 
  -4   3   9     1477.95     1543.12     77.80 o 
  -3   3   9       60.76       83.20     31.70 o 
  -2   3   9      134.84      122.53     30.93 o 
  -1   3   9     1369.49     1257.58     86.09 o 
   0   3   9     5496.60     5406.74    147.20 o 
   1   3   9     1373.28     1438.91     71.83 o 
   2   3   9      132.01      166.09     39.15 o 
   3   3   9       71.23       79.31     50.91 o 
   4   3   9     1635.07     1580.76    203.18 o 
   5   3   9      465.90      511.71     79.72 o 
   6   3   9      915.97      845.52     99.72 o 
   7   3   9       31.24       47.59     72.80 o 
   8   3   9      678.52      834.27    144.93 o 
   9   3   9      940.07     1045.45    236.03 o 
  10   3   9       18.22       23.26     94.12 o 
  11   3   9       61.28      -25.40    104.46 o 
 -11   4   9       42.34      -36.50    118.49 o 
 -10   4   9      742.76     1005.30    177.05 o 
  -9   4   9      150.85      -26.64     95.94 o 
  -8   4   9      126.77      219.69    101.84 o 
  -7   4   9      258.40      270.91    103.57 o 
  -6   4   9     1341.88     1370.84    115.98 o 
  -5   4   9       82.17      115.82     56.12 o 
  -4   4   9      404.80      372.23     47.86 o 
  -3   4   9      109.94      106.71     28.71 o 
  -2   4   9     2639.09     2576.18    137.84 o 
  -1   4   9      884.29     1020.53    100.87 o 
   0   4   9        8.88       12.63     34.80 o 
   1   4   9      889.75      962.71     64.01 o 
   2   4   9     2618.96     2452.65    108.08 o 
   3   4   9      112.59      131.04     56.85 o 
   4   4   9      425.44      416.55     70.73 o 
   5   4   9       80.33       31.30     64.16 o 
   6   4   9     1368.18     1516.89    126.37 o 
   7   4   9      253.26      246.12    100.43 o 
   8   4   9      126.36      175.36    126.45 o 
   9   4   9      147.82       92.45    102.52 o 
  10   4   9      722.44      865.18    282.80 o 
  11   4   9       42.93      159.67    126.66 o 
 -11   5   9       34.90      258.15    149.33 o 
 -10   5   9      110.31       34.64    125.15 o 
  -9   5   9      544.62      712.20    158.73 o 
  -8   5   9      614.62      509.45    131.93 o 
  -7   5   9      209.94      151.34     65.08 o 
  -6   5   9       18.55       -1.63     53.72 o 
  -5   5   9      725.91      728.08     92.72 o 
  -4   5   9     1170.88     1102.20     88.30 o 
  -3   5   9      158.80      190.02     46.17 o 
  -2   5   9       83.18       98.44     35.73 o 
  -1   5   9     1572.40     1565.59     72.16 o 
   0   5   9     2880.57     2794.65    111.81 o 
   1   5   9     1536.94     1636.29     92.12 o 
   2   5   9       78.70       83.18     59.50 o 
   3   5   9      100.83      132.78     43.63 o 
   4   5   9     1260.11     1231.03    108.51 o 
   5   5   9      828.75      843.49     96.94 o 
   6   5   9       25.04       -9.30     53.10 o 
   7   5   9      192.94      308.87    110.93 o 
   8   5   9      519.58      651.25    141.40 o 
   9   5   9      518.04      560.90    143.07 o 
  10   5   9       89.95      187.31    122.02 o 
  11   5   9       26.77       42.03    113.61 o 
 -10   6   9      214.08      158.81    132.70 o 
  -9   6   9     1202.71     1135.30    185.81 o 
  -8   6   9       12.14       45.47     70.06 o 
  -7   6   9      837.49      875.47    113.09 o 
  -6   6   9        9.56       17.92     63.09 o 
  -5   6   9      818.67      851.53    102.68 o 
  -4   6   9      149.89      159.78     55.79 o 
  -3   6   9     1534.48     1527.49    126.62 o 
  -2   6   9      844.20      846.77     65.64 o 
  -1   6   9     4143.82     3689.63    125.95 o 
   0   6   9      980.52     1038.63     75.38 o 
   1   6   9     4342.05     4476.99    232.24 o 
   2   6   9      862.07      957.67     73.03 o 
   3   6   9     1479.73     1642.46    100.92 o 
   4   6   9      149.74      196.75     61.97 o 
   5   6   9      680.46      814.89     98.20 o 
   6   6   9        7.97       53.21     57.77 o 
   7   6   9      740.33      619.21    132.13 o 
   8   6   9       11.95      -62.78     94.53 o 
   9   6   9     1314.11     1204.71    188.80 o 
  10   6   9      220.43      365.32    151.74 o 
 -10   7   9       96.07       33.87    139.92 o 
  -9   7   9      606.79      770.20    173.92 o 
  -8   7   9      519.70      658.72    160.34 o 
  -7   7   9       31.53      -61.10     61.10 o 
  -6   7   9      156.63      260.51     81.15 o 
  -5   7   9      695.47      576.17     97.64 o 
  -4   7   9      443.98      418.60     88.91 o 
  -3   7   9      815.98      596.57    111.65 o 
  -2   7   9      262.07      256.31     57.89 o 
  -1   7   9     2025.53     2059.08     89.63 o 
   0   7   9      769.14      668.39     97.68 o 
   1   7   9     2071.38     1907.19    464.83 o 
   2   7   9      252.93      172.44     62.29 o 
   3   7   9      878.96      796.97    106.24 o 
   4   7   9      376.84      375.04     96.27 o 
   5   7   9      848.04      844.66    127.34 o 
   6   7   9      150.42      127.54     64.27 o 
   7   7   9       47.51      -63.83    132.23 o 
   8   7   9      587.99      530.76    148.82 o 
   9   7   9      570.69      521.12    154.95 o 
  10   7   9       86.92      202.04    132.26 o 
  -9   8   9       42.24      138.42    134.39 o 
  -8   8   9       16.14       21.18     80.97 o 
  -7   8   9       31.28       14.41     84.86 o 
  -6   8   9      631.13      757.14    159.61 o 
  -5   8   9      126.34      -22.66     74.82 o 
  -4   8   9      134.97      190.55    121.39 o 
  -3   8   9      355.54      220.51    152.20 o 
  -2   8   9     2599.22     2698.14    180.42 o 
  -1   8   9      445.54      406.85     68.64 o 
   0   8   9       48.51       -3.90     38.30 o 
   1   8   9      444.15      414.73    128.59 o 
   2   8   9     2487.47     2584.67    157.45 o 
   3   8   9      363.31      308.67     75.72 o 
   4   8   9      148.16      130.91     65.99 o 
   5   8   9      120.92       72.01     95.82 o 
   6   8   9      609.35      696.54    157.19 o 
   7   8   9       27.95       76.54    110.48 o 
   8   8   9       21.49       22.37    107.17 o 
   9   8   9       42.68      114.10    132.92 o 
  -8   9   9      451.03      519.52    259.02 o 
  -7   9   9      238.97      272.15    123.38 o 
  -6   9   9       11.67       43.64     94.24 o 
  -5   9   9     1085.32     1155.49    164.72 o 
  -4   9   9     2379.84     2191.51    213.24 o 
  -3   9   9      226.38      167.65     76.51 o 
  -2   9   9      189.74      133.34     61.90 o 
  -1   9   9      351.88      202.50     75.91 o 
   0   9   9     1957.16     1902.26    150.56 o 
   1   9   9      408.55      383.36    493.94 o 
   2   9   9      186.76      301.03    427.52 o 
   3   9   9      209.42      368.11    116.51 o 
   4   9   9     2238.46     2942.74    653.85 o 
   5   9   9     1092.70     1330.07    198.34 o 
   6   9   9       16.46       75.72    114.86 o 
   7   9   9      234.96      343.44    139.68 o 
   8   9   9      477.59      722.44    188.66 o 
  -7  10   9      477.09      680.64    246.66 o 
  -6  10   9      123.29      146.10    126.01 o 
  -5  10   9      968.12      858.61    394.08 o 
  -4  10   9       18.15      -64.86     72.17 o 
  -3  10   9      980.62      993.42    141.29 o 
  -2  10   9       40.29       48.11     58.52 o 
  -1  10   9       66.29       98.22     68.68 o 
   0  10   9      110.75       92.31     63.94 o 
   1  10   9      120.04       39.72    102.42 o 
   2  10   9       34.59       90.61    339.45 o 
   3  10   9      901.33     1251.92    184.83 o 
   4  10   9       18.48      142.74    128.69 o 
   5  10   9      937.98     1001.39    188.73 o 
   6  10   9      130.63       61.62    133.16 o 
   7  10   9      475.34      566.33    173.25 o 
  -6  11   9       44.59       99.53    115.74 o 
  -5  11   9      189.31      274.14    134.17 o 
  -4  11   9      527.31      579.22    140.10 o 
  -3  11   9      462.57      362.08    175.62 o 
  -2  11   9       82.33       96.69     63.27 o 
  -1  11   9      313.46      101.79     75.37 o 
   0  11   9      244.82      167.77     80.77 o 
   1  11   9      288.68       92.33    447.20 o 
   2  11   9       78.47      179.68    137.76 o 
   3  11   9      434.78      635.54    160.60 o 
   4  11   9      631.37      640.41    172.98 o 
   5  11   9      210.87      273.39    157.56 o 
   6  11   9       47.56      232.48    151.76 o 
  -4  12   9      133.42       75.30    106.87 o 
  -3  12   9       14.70       49.92    139.03 o 
  -2  12   9      458.33      245.57    157.99 o 
  -1  12   9       56.02        0.83     82.51 o 
   0  12   9        0.71      -76.23    182.33 o 
   1  12   9       54.51      -40.96    127.64 o 
   2  12   9      539.91     1070.37    915.79 o 
   3  12   9       12.19       16.28    132.83 o 
   4  12   9      144.91      195.31    140.98 o 
  -1  13   9      134.73      169.45     89.40 o 
   0  13   9      142.53      695.55    262.91 o 
   1  13   9      157.14      355.99    622.66 o 
   0   0  10     5817.60     5675.52    195.34 o 
   1   0  10      458.58      494.29     48.06 o 
   2   0  10      244.56      234.19     45.78 o 
   3   0  10     1175.92     1108.85     85.32 o 
   4   0  10     1597.04     1565.62     84.68 o 
   5   0  10     1072.57      813.08    103.40 o 
   6   0  10      234.84      320.74     72.06 o 
   7   0  10      817.54      689.83    129.64 o 
   8   0  10     1004.51     1216.69    172.26 o 
   9   0  10      642.82      557.55    137.82 o 
  10   0  10       12.57       71.49    107.25 o 
  11   0  10      625.31      667.92    277.86 o 
 -11   1  10      208.90      302.42    171.07 o 
 -10   1  10       38.28       -4.19    108.98 o 
  -9   1  10     1389.69     1636.99    324.83 o 
  -8   1  10      152.55      235.63    102.24 o 
  -7   1  10      913.77      998.23    154.09 o 
  -6   1  10     1129.93     1082.38    112.68 o 
  -5   1  10      480.12      391.46     74.87 o 
  -4   1  10     1659.05     1749.11    141.00 o 
  -3   1  10      456.79      519.96     75.17 o 
  -2   1  10      773.48      741.92     60.42 o 
  -1   1  10     3895.70     3615.30    101.86 o 
   0   1  10      112.21       89.21     35.01 o 
   1   1  10     3977.28     3820.84    116.51 o 
   2   1  10      634.83      651.73     74.81 o 
   3   1  10      610.74      620.72     61.39 o 
   4   1  10     1668.05     1655.39     91.17 o 
   5   1  10      410.62      458.73     58.15 o 
   6   1  10     1083.21      846.03    106.18 o 
   7   1  10      986.27     1179.36    158.35 o 
   8   1  10      122.80      103.36     94.05 o 
   9   1  10     1322.24     1234.16    185.70 o 
  10   1  10       46.21       51.40    104.94 o 
  11   1  10      196.10      278.95    142.28 o 
 -11   2  10      131.69       84.43    133.05 o 
 -10   2  10      630.26      647.94    154.01 o 
  -9   2  10     1084.10     1352.69    193.66 o 
  -8   2  10      195.11       94.87     90.04 o 
  -7   2  10      403.23      393.54    154.08 o 
  -6   2  10     1911.21     1840.31    251.14 o 
  -5   2  10     1078.87     1035.69     68.18 o 
  -4   2  10     1003.98     1135.02    117.92 o 
  -3   2  10      876.89      812.11     55.40 o 
  -2   2  10     1960.65     1748.72     90.13 o 
  -1   2  10     2497.04     2494.07    100.56 o 
   0   2  10       56.69       57.68     28.31 o 
   1   2  10     2431.52     2342.65     98.58 o 
   2   2  10     1879.28     1944.71     85.47 o 
   3   2  10     1023.38     1106.44     85.40 o 
   4   2  10      969.84      997.48    100.38 o 
   5   2  10      984.16      903.52    101.41 o 
   6   2  10     1846.75     1867.78    210.38 o 
   7   2  10      409.97      400.67     85.48 o 
   8   2  10      217.34      340.09    109.01 o 
   9   2  10     1098.48      859.37    167.02 o 
  10   2  10      712.97      704.50    153.35 o 
  11   2  10      139.82      152.50    124.70 o 
 -11   3  10      379.47      435.86    174.99 o 
 -10   3  10      384.89      412.63    145.44 o 
  -9   3  10      575.18      652.49    145.96 o 
  -8   3  10      668.04      710.33    145.84 o 
  -7   3  10      263.45      450.64    113.30 o 
  -6   3  10       13.25       15.88     52.54 o 
  -5   3  10     1511.50     1411.45     83.15 o 
  -4   3  10      232.13      239.29     45.49 o 
  -3   3  10      778.47      861.71     87.32 o 
  -2   3  10      467.43      441.20     48.40 o 
  -1   3  10     3921.60     3517.10    104.91 o 
   0   3  10      393.20      346.94     44.76 o 
   1   3  10     3799.34     3586.87    117.01 o 
   2   3  10      414.91      459.67     56.45 o 
   3   3  10      745.01      729.12     87.58 o 
   4   3  10      152.89       65.90     53.56 o 
   5   3  10     1577.12     1530.68    125.83 o 
   6   3  10       35.83       46.76     59.68 o 
   7   3  10      293.98      169.28     71.72 o 
   8   3  10      630.78      824.54    152.34 o 
   9   3  10      519.59      738.20    150.25 o 
  10   3  10      377.85      525.64    148.48 o 
  11   3  10      389.95      613.83    224.31 o 
 -11   4  10      149.56       47.64    132.78 o 
 -10   4  10       73.61       44.38    120.82 o 
  -9   4  10       36.98      322.94    126.58 o 
  -8   4  10     2378.70     2021.07    225.84 o 
  -7   4  10      103.46      270.04    104.27 o 
  -6   4  10      626.02      543.60     81.59 o 
  -5   4  10      535.78      560.98     63.65 o 
  -4   4  10     2241.68     2185.05    146.84 o 
  -3   4  10      251.90      278.32     49.56 o 
  -2   4  10        2.50       11.27     31.47 o 
  -1   4  10      930.25      954.34     69.10 o 
   0   4  10     2667.84     2727.73    102.87 o 
   1   4  10      814.34      817.91     63.31 o 
   2   4  10        1.54      -34.10     34.10 o 
   3   4  10      211.00      193.31     59.58 o 
   4   4  10     2364.77     2325.83    142.83 o 
   5   4  10      522.79      429.51     82.21 o 
   6   4  10      664.97      720.73    150.63 o 
   7   4  10      123.01      140.20     71.60 o 
   8   4  10     2316.26     2818.33    250.63 o 
   9   4  10       34.38      -84.13     84.13 o 
  10   4  10       69.08       24.90    104.53 o 
  11   4  10      157.07       69.97    129.38 o 
 -11   5  10      303.47      537.43    205.36 o 
 -10   5  10      194.77      248.22    181.04 o 
  -9   5  10       79.13       63.58    102.28 o 
  -8   5  10      627.11      749.12    151.12 o 
  -7   5  10       40.65       41.65     57.84 o 
  -6   5  10       72.30       13.98     53.93 o 
  -5   5  10      429.74      423.08     76.52 o 
  -4   5  10      551.04      539.93     63.23 o 
  -3   5  10      774.35      752.72     73.80 o 
  -2   5  10     2382.18     2212.04    122.27 o 
  -1   5  10     1196.83     1047.41     74.09 o 
   0   5  10      981.15      907.23    117.09 o 
   1   5  10     1132.61     1145.95     73.12 o 
   2   5  10     2508.79     2402.26    171.88 o 
   3   5  10      815.79      850.49     76.87 o 
   4   5  10      665.09      597.81     89.36 o 
   5   5  10      475.22      507.31     83.10 o 
   6   5  10       30.31       29.32     61.45 o 
   7   5  10       43.40       68.53     66.64 o 
   8   5  10      627.41      827.77    169.82 o 
   9   5  10      103.50      138.15    111.27 o 
  10   5  10      202.81      211.13    124.95 o 
  11   5  10      304.24      164.29    141.06 o 
 -10   6  10      553.67      517.80    164.53 o 
  -9   6  10      501.99      673.96    166.88 o 
  -8   6  10       49.73      -48.84    129.78 o 
  -7   6  10      137.31      156.58     73.31 o 
  -6   6  10      777.99      807.29    104.40 o 
  -5   6  10      656.47      721.27    102.24 o 
  -4   6  10      420.64      389.81     67.43 o 
  -3   6  10      251.30      295.80     62.02 o 
  -2   6  10     1128.53     1068.29     73.59 o 
  -1   6  10      290.91      224.85     89.10 o 
   0   6  10        2.97      -72.16     72.16 o 
   1   6  10      276.93      244.29     64.92 o 
   2   6  10     1004.45     1038.28     80.67 o 
   3   6  10      296.30      290.86     57.76 o 
   4   6  10      441.01      480.86     65.57 o 
   5   6  10      747.78      852.06    104.94 o 
   6   6  10      857.80      980.49    112.32 o 
   7   6  10       90.13      156.17    105.13 o 
   8   6  10       39.64      129.71    105.23 o 
   9   6  10      442.85      563.58    152.86 o 
  10   6  10      548.31     1875.84   1142.14 o 
 -10   7  10       52.03      140.79    162.88 o 
  -9   7  10      694.41      796.42    259.82 o 
  -8   7  10       70.26      194.96    122.25 o 
  -7   7  10      765.15      887.27    122.05 o 
  -6   7  10      234.07      353.49     87.90 o 
  -5   7  10      115.46        6.38     62.27 o 
  -4   7  10      480.00      323.25     88.46 o 
  -3   7  10      175.07      154.67     68.89 o 
  -2   7  10      452.33      334.58     82.86 o 
  -1   7  10     2340.47     2483.54    100.60 o 
   0   7  10      546.18      458.19    163.95 o 
   1   7  10     2275.94     2447.70    466.47 o 
   2   7  10      380.14      356.87     73.05 o 
   3   7  10      246.56      203.67     63.96 o 
   4   7  10      436.67      505.03     87.33 o 
   5   7  10      110.16       56.11     67.57 o 
   6   7  10      238.25      329.65     85.03 o 
   7   7  10      737.17      700.71    161.75 o 
   8   7  10       59.50       99.27    158.54 o 
   9   7  10      670.68      755.06    175.63 o 
  10   7  10       56.81       91.94    141.30 o 
  -9   8  10      134.65      182.69    144.56 o 
  -8   8  10      237.98      109.10     94.48 o 
  -7   8  10      352.33      378.59    193.74 o 
  -6   8  10       30.47       -3.30    102.30 o 
  -5   8  10      530.74      368.64    108.32 o 
  -4   8  10      581.52      629.10    105.69 o 
  -3   8  10      386.95      458.15     96.98 o 
  -2   8  10      184.27       64.97     43.35 o 
  -1   8  10      306.72      244.82     56.98 o 
   0   8  10      685.68      714.57     88.81 o 
   1   8  10      384.65      315.65     79.41 o 
   2   8  10      196.05      181.60    140.74 o 
   3   8  10      336.59      254.93     73.68 o 
   4   8  10      528.03      638.54     94.43 o 
   5   8  10      454.14      607.63    145.08 o 
   6   8  10       29.84      -10.11     99.31 o 
   7   8  10      457.20      381.12    137.73 o 
   8   8  10      232.56      223.15    191.96 o 
   9   8  10      138.17      165.62    152.88 o 
  -8   9  10      188.21       47.56    112.01 o 
  -7   9  10        9.83      -60.57     98.27 o 
  -6   9  10      505.06      365.69    118.66 o 
  -5   9  10      665.63      599.43    200.60 o 
  -4   9  10      351.26      416.87    105.85 o 
  -3   9  10      326.44      221.91     89.87 o 
  -2   9  10      249.78      189.37     56.16 o 
  -1   9  10      486.23      288.97     88.92 o 
   0   9  10      381.46      343.33    139.15 o 
   1   9  10      415.88      387.17    126.05 o 
   2   9  10      258.61      346.90    116.77 o 
   3   9  10      318.37      404.67    126.12 o 
   4   9  10      384.20      380.38    122.31 o 
   5   9  10      661.17      694.29    161.41 o 
   6   9  10      470.52      722.43    175.89 o 
   7   9  10       22.21       -9.17    119.32 o 
   8   9  10      160.68      209.78    156.27 o 
  -7  10  10      543.69      676.98    202.90 o 
  -6  10  10      296.06      426.45    132.33 o 
  -5  10  10      676.65      634.05    125.75 o 
  -4  10  10       39.70        7.96     75.27 o 
  -3  10  10       16.79       44.76     79.02 o 
  -2  10  10      367.45      244.43    141.05 o 
  -1  10  10      219.28      189.48     77.28 o 
   0  10  10       79.08      169.58     81.31 o 
   1  10  10      189.47      330.12    132.27 o 
   2  10  10      421.29      234.31    182.26 o 
   3  10  10       12.14       55.24    104.25 o 
   4  10  10       40.41      -26.58    116.37 o 
   5  10  10      614.32      849.41    185.14 o 
   6  10  10      291.70      308.53    152.78 o 
   7  10  10      517.49      756.83    201.52 o 
  -6  11  10      487.14      803.37    180.63 o 
  -5  11  10      221.55      313.38    118.09 o 
  -4  11  10      143.35       33.86    124.83 o 
  -3  11  10      366.75      386.57    135.79 o 
  -2  11  10      317.47      217.93    107.33 o 
  -1  11  10      228.73      300.47     90.32 o 
   0  11  10      175.32      245.03    132.78 o 
   1  11  10      243.36      360.42    137.56 o 
   2  11  10      380.49      282.56    141.40 o 
   3  11  10      409.78      283.61    146.24 o 
   4  11  10      142.16      405.26    196.39 o 
   5  11  10      207.17      255.80    152.16 o 
   6  11  10      477.50      341.20    170.19 o 
  -4  12  10      315.57      653.53    151.62 o 
  -3  12  10      173.26       82.03     93.44 o 
  -2  12  10       53.99      -15.01    102.95 o 
  -1  12  10      217.48      257.84     94.93 o 
   0  12  10      132.02      173.94    155.43 o 
   1  12  10      191.33      465.05    572.40 o 
   2  12  10       48.40      -23.29    130.40 o 
   3  12  10      194.30      356.78    167.36 o 
   4  12  10      387.19      484.55    181.80 o 
   1   0  11     1149.98     1020.80     64.34 o 
   2   0  11      239.22      206.90     46.79 o 
   3   0  11      234.73      228.64     48.40 o 
   4   0  11      694.66      672.61     87.00 o 
   5   0  11     1872.69     1786.71    134.88 o 
   6   0  11      467.37      507.45     88.42 o 
   7   0  11      353.48      339.87     81.87 o 
   8   0  11        0.35       -0.73     77.61 o 
   9   0  11     2407.73     2250.71    246.81 o 
  10   0  11       45.23       56.41    200.11 o 
  11   0  11      120.39      390.55    160.08 o 
 -11   1  11      469.27      567.07    162.90 o 
 -10   1  11      458.83      498.76    155.08 o 
  -9   1  11      351.38      515.35    144.07 o 
  -8   1  11      347.61      324.23    119.34 o 
  -7   1  11      537.61      576.51    125.53 o 
  -6   1  11      474.11      447.91     84.67 o 
  -5   1  11       89.90      129.04     83.64 o 
  -4   1  11      879.48      762.82     93.99 o 
  -3   1  11        9.66      -10.52     34.44 o 
  -2   1  11     3360.75     3280.27    139.67 o 
  -1   1  11     1114.12     1125.70     57.18 o 
   0   1  11     1303.86     1281.45     60.41 o 
   1   1  11     1119.39     1121.48     68.81 o 
   2   1  11     3466.38     3496.28    117.58 o 
   3   1  11       31.12       59.50     41.88 o 
   4   1  11      871.13      992.99     75.66 o 
   5   1  11      132.95      120.11     78.24 o 
   6   1  11      406.63      384.52     82.82 o 
   7   1  11      594.76      543.28     94.29 o 
   8   1  11      387.06      467.99    238.35 o 
   9   1  11      306.31      429.94    188.13 o 
  10   1  11      516.89      716.89    183.31 o 
  11   1  11      496.46      627.04    182.53 o 
 -11   2  11       13.69       29.24    141.52 o 
 -10   2  11      500.53      676.84    172.72 o 
  -9   2  11      185.06      265.92    128.49 o 
  -8   2  11     1268.29     1366.74    183.95 o 
  -7   2  11      149.54      100.72     88.21 o 
  -6   2  11       95.99       59.94     57.41 o 
  -5   2  11       44.48      105.38     59.88 o 
  -4   2  11     1500.92     1383.32    114.65 o 
  -3   2  11      358.16      397.78     69.66 o 
  -2   2  11      170.31      155.82     37.78 o 
  -1   2  11      344.88      322.51     39.59 o 
   0   2  11     1901.68     1981.58     76.65 o 
   1   2  11      317.60      276.61     43.94 o 
   2   2  11      180.34      174.01     40.91 o 
   3   2  11      346.18      352.47     57.79 o 
   4   2  11     1423.58     1348.59     92.10 o 
   5   2  11       35.53        1.83     44.23 o 
   6   2  11       81.41       89.57     60.61 o 
   7   2  11      148.30      129.17     70.35 o 
   8   2  11     1332.55     1338.61    185.76 o 
   9   2  11      172.51      272.75    126.97 o 
  10   2  11      531.64      417.97    147.48 o 
  11   2  11        9.52       38.92    130.68 o 
 -11   3  11       33.96       92.27    125.16 o 
 -10   3  11      470.20      740.69    175.21 o 
  -9   3  11      298.85      192.24    113.95 o 
  -8   3  11      519.55      666.62    143.74 o 
  -7   3  11       18.34       20.60     84.72 o 
  -6   3  11     1432.80     1604.01    186.74 o 
  -5   3  11      430.50      413.99     54.00 o 
  -4   3  11      715.67      795.68     95.25 o 
  -3   3  11      910.45      811.37     89.79 o 
  -2   3  11     2341.21     2153.56     99.06 o 
  -1   3  11     1205.12     1219.39     62.60 o 
   0   3  11      448.32      503.59     53.17 o 
   1   3  11     1095.87     1133.23     72.34 o 
   2   3  11     2278.04     2345.45    114.97 o 
   3   3  11      863.00      936.39     81.80 o 
   4   3  11      681.05      630.38     90.96 o 
   5   3  11      351.43      350.30     78.02 o 
   6   3  11     1517.23     1532.10    206.89 o 
   7   3  11        3.93       64.25     68.88 o 
   8   3  11      511.71      313.59    115.39 o 
   9   3  11      335.80      347.23    130.17 o 
  10   3  11      412.94      342.85    139.44 o 
  11   3  11       52.57      183.75    133.87 o 
 -11   4  11       66.26       31.62    133.35 o 
 -10   4  11      138.36      335.26    143.65 o 
  -9   4  11     2107.54     2206.12    295.96 o 
  -8   4  11       70.30       91.77    115.02 o 
  -7   4  11      193.78      163.50    101.27 o 
  -6   4  11       10.20       11.65     50.41 o 
  -5   4  11     1057.09     1083.21     79.96 o 
  -4   4  11      375.27      487.35     60.08 o 
  -3   4  11     1841.55     1797.91    180.78 o 
  -2   4  11      379.63      431.48     57.73 o 
  -1   4  11     4487.68     4182.96    149.39 o 
   0   4  11      260.56      231.13     45.62 o 
   1   4  11     4527.43     4318.94    138.57 o 
   2   4  11      421.11      376.74     76.15 o 
   3   4  11     1821.25     1655.96     90.57 o 
   4   4  11      365.90      390.91     72.35 o 
   5   4  11     1092.26     1175.61    115.12 o 
   6   4  11        5.23      -18.28     58.41 o 
   7   4  11      179.32      129.95     70.00 o 
   8   4  11       71.90      103.28    109.41 o 
   9   4  11     2157.10     2243.49    249.70 o 
  10   4  11      130.64      304.79    142.64 o 
  11   4  11       64.42       42.08    139.44 o 
 -10   5  11      552.69      555.04    310.57 o 
  -9   5  11        6.16       67.43    115.98 o 
  -8   5  11      414.40      386.62    126.65 o 
  -7   5  11      741.25      751.71    147.10 o 
  -6   5  11      346.31      506.69     74.38 o 
  -5   5  11      504.17      596.50     77.63 o 
  -4   5  11      489.10      459.65     60.44 o 
  -3   5  11      224.59      188.15     49.87 o 
  -2   5  11     2219.78     2466.59    216.11 o 
  -1   5  11     1351.27     1419.25     88.03 o 
   0   5  11       18.80        3.51     38.40 o 
   1   5  11     1390.31     1593.48     86.83 o 
   2   5  11     2198.64     2295.81    184.60 o 
   3   5  11      214.58      179.32     54.79 o 
   4   5  11      500.52      692.14    150.70 o 
   5   5  11      578.46      661.76     94.54 o 
   6   5  11      367.35      221.64     81.56 o 
   7   5  11      704.29      813.11    116.23 o 
   8   5  11      390.28      501.41    140.19 o 
   9   5  11       19.14     -101.57    101.57 o 
  10   5  11      561.87      511.29    165.08 o 
 -10   6  11       18.70       -7.81    124.14 o 
  -9   6  11       45.04      -17.29    120.20 o 
  -8   6  11      949.36      887.30    173.60 o 
  -7   6  11      225.60      207.20     78.54 o 
  -6   6  11       25.16       39.37     53.40 o 
  -5   6  11       59.30       71.44     55.71 o 
  -4   6  11     1474.00     1489.09    115.23 o 
  -3   6  11     1084.30     1064.51     92.45 o 
  -2   6  11      419.52      307.59    176.48 o 
  -1   6  11      852.21      818.21     74.93 o 
   0   6  11     2384.41     2114.63    172.29 o 
   1   6  11      881.35      805.97     69.20 o 
   2   6  11      413.43      417.06     62.99 o 
   3   6  11     1137.18     1151.92     88.97 o 
   4   6  11     1569.31     1633.15    132.04 o 
   5   6  11       66.31       48.47     61.77 o 
   6   6  11       35.45      -43.11     61.24 o 
   7   6  11      202.26      225.09     84.10 o 
   8   6  11      981.44      931.56    175.06 o 
   9   6  11       41.75       12.68    117.63 o 
  10   6  11       13.29        0.13    130.21 o 
  -9   7  11      119.28      -39.11    217.99 o 
  -8   7  11       88.34      131.11    121.75 o 
  -7   7  11      256.11      168.01     85.92 o 
  -6   7  11      742.06      699.09     93.58 o 
  -5   7  11      688.15      619.04    103.51 o 
  -4   7  11      417.43      530.87     90.68 o 
  -3   7  11     1797.90     1677.38    148.66 o 
  -2   7  11     1636.57     1781.30    102.23 o 
  -1   7  11      748.86      628.23    130.43 o 
   0   7  11        0.92       30.09     54.25 o 
   1   7  11      732.19      634.86     78.29 o 
   2   7  11     1662.96     1534.57    188.55 o 
   3   7  11     1687.56     1430.91    126.57 o 
   4   7  11      432.57      462.63     86.77 o 
   5   7  11      681.94      788.38    107.63 o 
   6   7  11      691.09      677.91    107.93 o 
   7   7  11      294.37      384.60     97.66 o 
   8   7  11       78.27      130.48    121.33 o 
   9   7  11      122.95       52.32    146.11 o 
  -8   8  11        3.34        4.58    125.02 o 
  -7   8  11      163.49      174.45    102.98 o 
  -6   8  11       53.88       38.64     72.32 o 
  -5   8  11     1471.89     1407.79    145.71 o 
  -4   8  11       21.99       27.72     66.27 o 
  -3   8  11      487.04      355.27     91.82 o 
  -2   8  11      110.90      112.84     54.95 o 
  -1   8  11     1817.32     1876.83    171.19 o 
   0   8  11      202.16      222.61    149.77 o 
   1   8  11     1761.35     2000.86    165.34 o 
   2   8  11      120.28      127.13     77.31 o 
   3   8  11      408.70      485.91     89.46 o 
   4   8  11       24.01       43.20     62.70 o 
   5   8  11     1567.84     1727.04    147.23 o 
   6   8  11       49.71       86.25    112.02 o 
   7   8  11      179.82      106.71    132.75 o 
   8   8  11        4.45     -112.19    112.19 o 
  -8   9  11       25.19     -109.09    180.68 o 
  -7   9  11      146.92       92.32    114.18 o 
  -6   9  11      369.35      484.11    112.21 o 
  -5   9  11      110.59      142.65     88.75 o 
  -4   9  11      128.10      128.38     86.39 o 
  -3   9  11      145.01      151.03     71.09 o 
  -2   9  11      287.72      216.57     63.75 o 
  -1   9  11       49.07       83.27     64.20 o 
   0   9  11        1.17       37.32     65.25 o 
   1   9  11       77.80      155.05    370.91 o 
   2   9  11      354.51      205.84    108.07 o 
   3   9  11      169.53      123.84    110.60 o 
   4   9  11      134.04      395.65    134.29 o 
   5   9  11      110.42      148.38    129.59 o 
   6   9  11      341.06      365.04    273.61 o 
   7   9  11      182.72      210.98    149.18 o 
   8   9  11       35.01       18.85    143.32 o 
  -6  10  11       61.72      188.92     99.73 o 
  -5  10  11       18.37      -51.46     95.51 o 
  -4  10  11      730.03      718.05    218.69 o 
  -3  10  11      471.50      329.40    124.07 o 
  -2  10  11       17.91      -52.46     66.22 o 
  -1  10  11      140.20      186.81    110.13 o 
   0  10  11      857.27      646.45    728.44 o 
   1  10  11      131.06      219.50    603.37 o 
   2  10  11       16.10       61.97    101.33 o 
   3  10  11      480.02      841.90    169.20 o 
   4  10  11      700.76      864.61    265.81 o 
   5  10  11       24.23       99.02    209.31 o 
   6  10  11       71.43      -82.65    142.54 o 
  -5  11  11      156.87      122.38    111.63 o 
  -4  11  11       21.96       -8.26     99.98 o 
  -3  11  11      280.90       80.34    117.74 o 
  -2  11  11     1123.76     1263.84    201.05 o 
  -1  11  11      108.55      216.76    155.84 o 
   0  11  11       14.72      -26.05    151.09 o 
   1  11  11      132.13      609.38    550.85 o 
   2  11  11     1097.41     1186.64    191.94 o 
   3  11  11      322.77      219.94    134.14 o 
   4  11  11       16.93       96.66    179.37 o 
   5  11  11      135.16      188.31    142.43 o 
  -3  12  11      130.44      179.40    104.92 o 
  -2  12  11      144.12       78.13     90.39 o 
  -1  12  11      248.39      440.45    143.67 o 
   0  12  11      114.95      127.31    169.90 o 
   1  12  11      254.17      562.62    635.81 o 
   2  12  11      164.46      138.47    252.64 o 
   3  12  11      188.78      268.39    216.01 o 
   0   0  12     3072.44     2979.19    136.03 o 
   1   0  12     3087.30     3217.23    233.15 o 
   2   0  12       34.38       33.03     35.31 o 
   3   0  12     1257.95     1194.36     91.64 o 
   4   0  12        8.34        2.56     53.45 o 
   5   0  12      125.13      284.75     74.07 o 
   6   0  12       80.40      -41.11     63.57 o 
   7   0  12     1773.96     1655.96    152.81 o 
   8   0  12      924.30     1054.00    195.37 o 
   9   0  12      463.37      797.35    163.64 o 
  10   0  12      126.49      -87.58    145.77 o 
  11   0  12      486.66      511.10    185.08 o 
 -11   1  12      303.30      278.50    185.61 o 
 -10   1  12      740.44      734.22    177.36 o 
  -9   1  12      680.07      697.55    354.08 o 
  -8   1  12     1228.79     1392.11    330.17 o 
  -7   1  12      278.89      262.94     83.95 o 
  -6   1  12      135.86       68.23     63.72 o 
  -5   1  12      995.16     1037.26    110.19 o 
  -4   1  12      807.76      844.26     99.62 o 
  -3   1  12     1169.23     1187.11    120.60 o 
  -2   1  12      697.39      664.62     58.08 o 
  -1   1  12     1568.67     1500.76     67.27 o 
   0   1  12     1929.35     1798.52     74.17 o 
   1   1  12     1468.06     1384.25    131.81 o 
   2   1  12      697.48      647.39     61.15 o 
   3   1  12     1194.39      997.87     79.47 o 
   4   1  12      758.17      764.87     96.52 o 
   5   1  12      863.19      793.39    101.86 o 
   6   1  12      118.67       32.85     56.89 o 
   7   1  12      242.44      249.55     83.04 o 
   8   1  12     1225.49      829.03    154.21 o 
   9   1  12      685.90     1038.31    193.23 o 
  10   1  12      737.11      691.00    181.48 o 
  11   1  12      318.23      386.17    163.67 o 
 -11   2  12       76.16      -16.74    147.63 o 
 -10   2  12      615.54      743.53    177.33 o 
  -9   2  12      221.01      116.86    118.92 o 
  -8   2  12      178.93       48.90     94.85 o 
  -7   2  12      178.86      123.15     96.70 o 
  -6   2  12     1673.45     1747.82    204.75 o 
  -5   2  12      736.85      725.64     95.87 o 
  -4   2  12      327.26      241.36     68.57 o 
  -3   2  12        7.96       28.97     51.89 o 
  -2   2  12     2231.65     2023.11     99.69 o 
  -1   2  12      671.48      661.98     50.66 o 
   0   2  12     2560.28     2534.09     89.91 o 
   1   2  12      779.68      752.48     82.51 o 
   2   2  12     2296.73     2340.63    127.70 o 
   3   2  12        2.10       26.90     61.69 o 
   4   2  12      310.87      223.12     56.09 o 
   5   2  12      636.52      614.46     95.42 o 
   6   2  12     1526.63     1389.96    134.12 o 
   7   2  12      213.66      246.42    113.02 o 
   8   2  12      206.17      258.85    114.39 o 
   9   2  12      196.35      199.86    119.46 o 
  10   2  12      650.39      757.94    173.05 o 
  11   2  12       75.23      150.32    142.08 o 
 -10   3  12      143.12      153.58    122.25 o 
  -9   3  12     1018.45      973.40    282.11 o 
  -8   3  12      635.30      571.42    145.93 o 
  -7   3  12      738.54      750.55    146.02 o 
  -6   3  12      393.95      381.10     83.60 o 
  -5   3  12       24.43        1.44     54.14 o 
  -4   3  12     1691.48     1630.17    126.36 o 
  -3   3  12      211.59      222.58     62.59 o 
  -2   3  12       34.86      102.54     38.30 o 
  -1   3  12     2028.17     1987.65     92.14 o 
   0   3  12     1357.03     1365.40     79.42 o 
   1   3  12     2116.44     2199.10     98.71 o 
   2   3  12       41.21       96.71     43.35 o 
   3   3  12      224.10      147.51     45.33 o 
   4   3  12     1597.01     1483.49    102.51 o 
   5   3  12       30.65       74.80     49.41 o 
   6   3  12      331.14      369.95     87.74 o 
   7   3  12      800.44     1023.68    126.31 o 
   8   3  12      663.91      500.10    155.93 o 
   9   3  12     1067.47     1386.65    252.14 o 
  10   3  12      178.71      121.47    135.93 o 
 -10   4  12       80.96      217.58    144.73 o 
  -9   4  12      153.96      103.90    123.85 o 
  -8   4  12      314.82      547.79    149.98 o 
  -7   4  12      581.59      671.27    143.50 o 
  -6   4  12        8.84      -64.40     73.37 o 
  -5   4  12       67.07       58.00     43.16 o 
  -4   4  12     1243.99     1286.85    118.32 o 
  -3   4  12      981.96     1111.01    106.92 o 
  -2   4  12      720.60      544.54    139.06 o 
  -1   4  12     3480.24     3235.85    116.92 o 
   0   4  12      322.44      370.88     53.52 o 
   1   4  12     3407.23     3167.96    120.42 o 
   2   4  12      710.83      658.82     64.63 o 
   3   4  12     1055.13     1176.57     81.88 o 
   4   4  12     1153.06     1086.88     94.05 o 
   5   4  12      104.63      121.61     67.04 o 
   6   4  12       10.07      -20.62     57.64 o 
   7   4  12      529.67      584.98    103.03 o 
   8   4  12      328.28      483.64    147.19 o 
   9   4  12      159.48       80.70    128.00 o 
  10   4  12       95.12       85.50    129.53 o 
 -10   5  12      161.17      235.43    158.71 o 
  -9   5  12      237.43      243.45    136.85 o 
  -8   5  12      394.72      437.96    139.44 o 
  -7   5  12      307.45      395.96    130.58 o 
  -6   5  12        7.34       65.41     53.63 o 
  -5   5  12      666.71      711.27     74.84 o 
  -4   5  12      225.68      233.94     57.07 o 
  -3   5  12      380.36      316.93     81.64 o 
  -2   5  12      854.15      834.57     91.93 o 
  -1   5  12      114.31      125.43     58.41 o 
   0   5  12     1862.17     1884.40     94.56 o 
   1   5  12       76.64      137.18     47.17 o 
   2   5  12      818.39      879.49     73.62 o 
   3   5  12      329.01      346.00     57.46 o 
   4   5  12      191.55      117.07     53.58 o 
   5   5  12      567.62      664.67    122.29 o 
   6   5  12        4.43        7.32     61.60 o 
   7   5  12      287.71      229.28     86.90 o 
   8   5  12      333.40      496.70    147.21 o 
   9   5  12      212.66      112.57    128.61 o 
  10   5  12      138.15      131.90    130.28 o 
  -9   6  12      187.60      124.61    142.47 o 
  -8   6  12       19.15       -3.55    104.93 o 
  -7   6  12      222.96      304.66    143.68 o 
  -6   6  12      700.44      787.60    105.73 o 
  -5   6  12      372.72      436.24     74.53 o 
  -4   6  12      160.36      162.31     52.65 o 
  -3   6  12      174.04       50.62     62.81 o 
  -2   6  12      326.29      306.17     92.26 o 
  -1   6  12     1057.51      784.84    183.93 o 
   0   6  12      344.70      420.20     59.19 o 
   1   6  12      927.51      894.17     73.01 o 
   2   6  12      332.50      365.93     56.95 o 
   3   6  12      130.34       71.00     50.23 o 
   4   6  12      169.90       91.83     68.59 o 
   5   6  12      431.75      339.78     92.71 o 
   6   6  12      734.05      749.25    112.53 o 
   7   6  12      235.82      240.40    114.36 o 
   8   6  12       17.96      115.74    114.54 o 
   9   6  12      199.83      240.11    189.59 o 
  -9   7  12       42.03      172.47    215.15 o 
  -8   7  12      275.21      337.52    138.99 o 
  -7   7  12       15.35       -0.89    109.36 o 
  -6   7  12      613.06      716.13     98.38 o 
  -5   7  12      482.95      570.15    128.64 o 
  -4   7  12      391.40      208.33     82.99 o 
  -3   7  12      595.23      437.20     97.17 o 
  -2   7  12      461.21      313.48    118.47 o 
  -1   7  12      157.51      146.48     81.68 o 
   0   7  12      922.54     1279.71    158.82 o 
   1   7  12      111.83      188.66     62.25 o 
   2   7  12      409.55      433.48     73.35 o 
   3   7  12      485.86      460.23     89.23 o 
   4   7  12      411.02      417.74     87.20 o 
   5   7  12      516.62      501.26    110.59 o 
   6   7  12      658.15      802.33    117.63 o 
   7   7  12       31.40        9.88     77.67 o 
   8   7  12      294.17      496.13    160.05 o 
   9   7  12       72.67      -33.83    132.68 o 
  -8   8  12      393.67      622.53    177.92 o 
  -7   8  12      748.77      957.89    141.43 o 
  -6   8  12      129.90       67.18    129.47 o 
  -5   8  12      127.20       35.66     75.67 o 
  -4   8  12      445.11      343.04     95.72 o 
  -3   8  12      393.54      325.03    104.98 o 
  -2   8  12       22.40       31.13     62.26 o 
  -1   8  12      428.04      321.23     90.61 o 
   0   8  12      442.52      681.31     92.78 o 
   1   8  12      365.66      294.30     72.54 o 
   2   8  12       24.44       50.99     65.46 o 
   3   8  12      388.83      538.99    209.81 o 
   4   8  12      500.17      445.86     94.79 o 
   5   8  12      156.56      243.62     89.85 o 
   6   8  12      117.50      248.40    201.44 o 
   7   8  12      725.58      831.43    181.90 o 
   8   8  12      385.54      555.96    182.21 o 
  -7   9  12      177.49      125.63    104.09 o 
  -6   9  12        2.91      -80.73     83.32 o 
  -5   9  12      356.28      467.32    111.91 o 
  -4   9  12      364.93      289.88     97.56 o 
  -3   9  12      178.63       88.33     57.65 o 
  -2   9  12        4.47      170.05     73.83 o 
  -1   9  12      292.81      355.93     90.69 o 
   0   9  12      511.25      561.43    163.07 o 
   1   9  12      292.17      455.37     99.08 o 
   2   9  12        0.68       63.77     97.06 o 
   3   9  12      149.88      183.11    121.43 o 
   4   9  12      336.41      549.51    211.51 o 
   5   9  12      330.38      375.56    144.08 o 
   6   9  12        6.56     -122.63    122.63 o 
   7   9  12      146.20      237.03    158.44 o 
  -6  10  12      470.02      458.05    126.39 o 
  -5  10  12      238.51      326.32    116.37 o 
  -4  10  12       65.86      -59.20     78.03 o 
  -3  10  12      218.81      197.89     80.11 o 
  -2  10  12     1003.12     1771.24    315.49 o 
  -1  10  12       88.70      354.83    139.57 o 
   0  10  12       42.78      103.75    159.80 o 
   1  10  12       68.92      271.65    151.57 o 
   2  10  12     1057.82     1268.49    229.28 o 
   3  10  12      209.59      268.96    150.89 o 
   4  10  12       57.19      -67.98    103.18 o 
   5  10  12      272.21      393.43    159.03 o 
   6  10  12      420.59      623.43    189.87 o 
  -4  11  12      272.73      360.84    104.26 o 
  -3  11  12      121.61      256.19     99.17 o 
  -2  11  12       44.54      246.98    133.25 o 
  -1  11  12      571.15      455.05    178.69 o 
   0  11  12       50.47       25.22    407.59 o 
   1  11  12      562.91      586.98    194.81 o 
   2  11  12       61.46       56.34    122.79 o 
   3  11  12      127.78      227.91    143.53 o 
   4  11  12      292.71      274.00    152.52 o 
  -1  12  12      252.43      482.05    188.80 o 
   0  12  12       73.86      -87.11    183.34 o 
   1  12  12      241.60      133.58    174.34 o 
   1   0  13        3.36       18.84     44.49 o 
   2   0  13     2726.61     2557.02    106.69 o 
   3   0  13      101.60      122.76     61.05 o 
   4   0  13      118.13      114.13     61.00 o 
   5   0  13       16.12       76.76     64.60 o 
   6   0  13      214.90      211.85     92.83 o 
   7   0  13      165.15      163.45     78.76 o 
   8   0  13      359.45      210.59    165.99 o 
   9   0  13      120.59      145.32    115.18 o 
  10   0  13     1434.66     1660.88    409.75 o 
 -10   1  13       79.88      -33.59    120.41 o 
  -9   1  13      542.02      633.50    159.11 o 
  -8   1  13      555.07      638.78    149.09 o 
  -7   1  13      829.61      966.66    188.04 o 
  -6   1  13      323.52      333.25     85.80 o 
  -5   1  13      261.41      325.05     77.90 o 
  -4   1  13      297.29      228.52     72.23 o 
  -3   1  13      409.36      422.13     93.93 o 
  -2   1  13      255.26      233.37     46.49 o 
  -1   1  13     1965.69     1950.65     91.69 o 
   0   1  13     5898.30     6074.21    219.15 o 
   1   1  13     2061.14     2037.61     95.01 o 
   2   1  13      208.17      234.20     49.82 o 
   3   1  13      479.74      630.76     69.37 o 
   4   1  13      310.04      285.51     73.46 o 
   5   1  13      231.98      263.51     72.84 o 
   6   1  13      288.85      267.98     82.21 o 
   7   1  13      851.22      803.34    140.68 o 
   8   1  13      675.56      797.88    341.21 o 
   9   1  13      541.02      623.76    160.79 o 
  10   1  13       99.04       64.39    131.64 o 
 -10   2  13      154.02      136.85    145.61 o 
  -9   2  13      216.47      183.25    124.32 o 
  -8   2  13      185.39      156.73    111.13 o 
  -7   2  13      734.02      735.55    113.47 o 
  -6   2  13      458.19      451.18     92.03 o 
  -5   2  13      295.51      243.73     75.35 o 
  -4   2  13      424.71      407.78     80.58 o 
  -3   2  13     2157.62     1953.94    168.33 o 
  -2   2  13      955.97     1032.83     84.23 o 
  -1   2  13     1826.11     1854.47     89.78 o 
   0   2  13      319.99      283.63     58.69 o 
   1   2  13     1687.52     1602.89     88.28 o 
   2   2  13      946.84      913.34     72.35 o 
   3   2  13     2291.34     2352.17    136.07 o 
   4   2  13      413.79      439.30     83.90 o 
   5   2  13      413.38      484.37     90.22 o 
   6   2  13      450.68      431.28     89.87 o 
   7   2  13      777.85      787.40    117.26 o 
   8   2  13      198.81      321.42    129.91 o 
   9   2  13      174.27      314.01    134.89 o 
  10   2  13      158.42      165.87    142.59 o 
 -10   3  13      273.70      167.91    140.53 o 
  -9   3  13      367.37      428.02    142.98 o 
  -8   3  13      471.60      401.93    136.73 o 
  -7   3  13       60.57       83.43     95.98 o 
  -6   3  13      133.75      138.22     75.99 o 
  -5   3  13      176.20      157.28     67.36 o 
  -4   3  13     1847.73     2028.47    198.94 o 
  -3   3  13     1119.83      999.69    104.85 o 
  -2   3  13       35.39      -28.68     40.79 o 
  -1   3  13      161.71      194.08     42.04 o 
   0   3  13     3199.37     3095.09    156.82 o 
   1   3  13      202.13      192.45     48.34 o 
   2   3  13       20.93       13.87     40.02 o 
   3   3  13     1083.25     1161.40     83.18 o 
   4   3  13     1873.16     1854.21    115.80 o 
   5   3  13      134.67      191.12     71.66 o 
   6   3  13      106.76      114.10     73.16 o 
   7   3  13       35.70       46.39     75.45 o 
   8   3  13      423.10      665.24    119.57 o 
   9   3  13      418.76      365.76    145.03 o 
  10   3  13      313.82      220.34    138.67 o 
 -10   4  13      261.48      231.37    149.40 o 
  -9   4  13      129.60       68.85    126.79 o 
  -8   4  13       41.79       93.17    180.89 o 
  -7   4  13      111.37       30.15    139.93 o 
  -6   4  13      448.32      426.07    144.48 o 
  -5   4  13      931.89     1084.02    121.52 o 
  -4   4  13      646.12      696.45     94.65 o 
  -3   4  13       67.43      117.93     61.43 o 
  -2   4  13     1229.31     1091.36     91.40 o 
  -1   4  13      936.75      940.35     72.09 o 
   0   4  13       19.59       29.20     40.68 o 
   1   4  13      987.69      902.99     74.69 o 
   2   4  13     1358.74     1275.49     84.09 o 
   3   4  13       53.76       60.03     41.63 o 
   4   4  13      619.91      631.27     69.78 o 
   5   4  13      887.87     1069.73    124.74 o 
   6   4  13      445.39      470.84    107.92 o 
   7   4  13      131.59       79.99     75.32 o 
   8   4  13       51.82       87.23     86.16 o 
   9   4  13      127.86       93.23    122.77 o 
  10   4  13      263.76      351.23    158.63 o 
  -9   5  13      268.38      126.73    135.47 o 
  -8   5  13      406.78      470.70    147.67 o 
  -7   5  13      284.06      323.68    119.06 o 
  -6   5  13       69.95       32.02     88.99 o 
  -5   5  13      686.96      636.55     99.86 o 
  -4   5  13      920.83      826.60    107.49 o 
  -3   5  13      744.13      827.04     99.80 o 
  -2   5  13      306.36      389.63     71.57 o 
  -1   5  13      494.47      476.79     68.87 o 
   0   5  13       93.72      156.95     45.89 o 
   1   5  13      427.34      470.09     60.07 o 
   2   5  13      355.00      443.42     59.43 o 
   3   5  13      767.69      733.62     73.21 o 
   4   5  13      989.07     1211.50     88.57 o 
   5   5  13      698.10      648.78    104.38 o 
   6   5  13       67.68       41.54     74.59 o 
   7   5  13      287.86      306.04     99.51 o 
   8   5  13      416.82      194.14    160.40 o 
   9   5  13      219.53      477.66    168.34 o 
  -9   6  13       52.70      -73.64    121.75 o 
  -8   6  13      215.65      288.84    145.85 o 
  -7   6  13      482.67      401.44    140.67 o 
  -6   6  13      143.07      315.82    123.51 o 
  -5   6  13      660.81      595.01     88.84 o 
  -4   6  13      750.12      638.69    100.69 o 
  -3   6  13     1629.64     1369.81    148.77 o 
  -2   6  13      406.02      432.72     74.58 o 
  -1   6  13     1003.66     1270.62    281.27 o 
   0   6  13      644.06      727.51     71.36 o 
   1   6  13      991.06     1087.27     82.32 o 
   2   6  13      402.62      352.03     61.36 o 
   3   6  13     1640.53     1562.81     98.01 o 
   4   6  13      740.53      806.45    110.55 o 
   5   6  13      636.48      665.88    106.73 o 
   6   6  13      133.28       95.59     79.78 o 
   7   6  13      561.38      566.32    118.12 o 
   8   6  13      227.52      360.06    282.08 o 
   9   6  13       50.07       -8.64    126.16 o 
  -8   7  13      218.25      261.71    142.72 o 
  -7   7  13      563.46      448.25    156.53 o 
  -6   7  13       34.68       67.09     74.47 o 
  -5   7  13      276.60      186.71     77.79 o 
  -4   7  13     1160.30     1209.02    132.55 o 
  -3   7  13      181.25       17.70     79.49 o 
  -2   7  13       26.37       17.75     58.17 o 
  -1   7  13      298.97      406.90     98.93 o 
   0   7  13      291.82      183.14     75.67 o 
   1   7  13      245.29      216.87     67.76 o 
   2   7  13       32.15       37.16     56.76 o 
   3   7  13      181.59      126.95     63.69 o 
   4   7  13     1108.64      996.39    121.57 o 
   5   7  13      286.72      397.67     95.18 o 
   6   7  13       41.27       -8.85     74.90 o 
   7   7  13      550.56      408.05    109.00 o 
   8   7  13      235.71      221.62    140.44 o 
  -7   8  13       31.34       20.07    171.35 o 
  -6   8  13      741.82      655.26    121.49 o 
  -5   8  13       34.32      127.07     90.18 o 
  -4   8  13      154.49       28.24     85.52 o 
  -3   8  13      123.27       37.11     94.50 o 
  -2   8  13     1037.77     1244.94    161.33 o 
  -1   8  13        7.96       84.61     97.01 o 
   0   8  13      331.53      345.97     98.40 o 
   1   8  13        8.49       -2.15     57.31 o 
   2   8  13     1143.56     1425.63    123.64 o 
   3   8  13      124.23       90.42     64.04 o 
   4   8  13      140.82      159.78     83.52 o 
   5   8  13       46.49       30.26     81.54 o 
   6   8  13      765.59      822.19    178.06 o 
   7   8  13       29.79       89.76    123.98 o 
  -6   9  13       82.34       27.18     93.36 o 
  -5   9  13      237.10      310.85    108.04 o 
  -4   9  13      446.85      347.55    108.71 o 
  -3   9  13      485.63      551.44    134.00 o 
  -2   9  13      192.65       53.48     87.96 o 
  -1   9  13      155.50       62.97     96.08 o 
   0   9  13      871.99     1099.26    144.82 o 
   1   9  13      135.49      374.02     94.87 o 
   2   9  13      185.47      107.69     87.36 o 
   3   9  13      494.35      501.11    141.20 o 
   4   9  13      493.02      526.50    148.55 o 
   5   9  13      225.01      292.23    147.38 o 
   6   9  13       81.08       77.94    129.94 o 
  -5  10  13      174.86      196.20    107.58 o 
  -4  10  13       50.31       79.02    100.27 o 
  -3  10  13      802.08      650.46    244.93 o 
  -2  10  13      204.03      407.04    222.44 o 
  -1  10  13      502.21      323.56    340.70 o 
   0  10  13      103.36      112.98    158.52 o 
   1  10  13      488.94      739.52    177.45 o 
   2  10  13      198.34      280.36    110.65 o 
   3  10  13      836.60     1091.59    190.57 o 
   4  10  13       76.00      310.94    177.13 o 
   5  10  13      196.88      496.57    166.78 o 
  -3  11  13      132.82      222.46    208.26 o 
  -2  11  13       16.41       86.54    177.93 o 
  -1  11  13       94.23      289.64    204.05 o 
   0  11  13      245.05      245.43    178.95 o 
   1  11  13       66.30       83.57    146.92 o 
   2  11  13       16.89       47.10    148.68 o 
   3  11  13      144.39      -24.56    135.26 o 
   0   0  14     5882.16     5473.28    264.24 o 
   1   0  14      688.49      598.46     69.94 o 
   2   0  14      340.60      205.00     49.87 o 
   3   0  14      128.35      190.71     57.57 o 
   4   0  14       13.49       40.64     56.80 o 
   5   0  14      283.74      270.56     91.04 o 
   6   0  14      297.02      234.24    104.26 o 
   7   0  14       43.97       19.60     72.51 o 
   8   0  14      213.25      353.88    141.39 o 
   9   0  14       22.29       72.55    121.21 o 
  10   0  14        4.14      198.37    348.94 o 
 -10   1  14      369.99      369.79    165.44 o 
  -9   1  14      225.31      156.96    165.04 o 
  -8   1  14      189.11      163.26    117.43 o 
  -7   1  14      385.36      280.74     87.67 o 
  -6   1  14     1756.26     1596.87    150.05 o 
  -5   1  14       16.48       -1.73     62.65 o 
  -4   1  14      179.30      309.00     77.13 o 
  -3   1  14      479.17      556.89     85.98 o 
  -2   1  14     1466.29     1404.83    101.86 o 
  -1   1  14      322.39      346.45     76.13 o 
   0   1  14        2.40       51.32     48.40 o 
   1   1  14      299.58      311.37     54.72 o 
   2   1  14     1380.79     1436.93     87.79 o 
   3   1  14      552.27      502.64     71.87 o 
   4   1  14      191.01      200.18     70.55 o 
   5   1  14       43.78       12.36     63.96 o 
   6   1  14     1688.32     1608.91    234.85 o 
   7   1  14      380.14      412.59    102.22 o 
   8   1  14      153.44      197.47     95.67 o 
   9   1  14      198.49      310.02    134.68 o 
  10   1  14      370.28      258.58    151.56 o 
 -10   2  14      538.82      629.79    203.10 o 
  -9   2  14      238.01      290.48    145.56 o 
  -8   2  14      185.09      116.95    112.11 o 
  -7   2  14      775.62      820.05    175.72 o 
  -6   2  14      179.27      115.60     86.19 o 
  -5   2  14      720.00      650.33    163.76 o 
  -4   2  14      347.08      348.83     87.61 o 
  -3   2  14      803.30      776.49     97.82 o 
  -2   2  14      221.82      258.39     63.76 o 
  -1   2  14     2289.82     2274.73    118.97 o 
   0   2  14      101.86      118.97     65.57 o 
   1   2  14     2418.94     2464.20    110.00 o 
   2   2  14      169.68      283.50     55.06 o 
   3   2  14      922.77     1151.25     83.00 o 
   4   2  14      336.47      313.62     81.82 o 
   5   2  14      647.83      560.62     98.35 o 
   6   2  14      224.31      220.21     83.76 o 
   7   2  14      762.75      708.95    118.29 o 
   8   2  14      188.70      228.56     96.39 o 
   9   2  14      297.09      117.02    287.35 o 
  10   2  14      497.05      558.83    174.48 o 
 -10   3  14      206.84       85.99    145.18 o 
  -9   3  14      246.78       45.18    128.11 o 
  -8   3  14      221.52      246.02    126.42 o 
  -7   3  14      339.63      343.66    127.24 o 
  -6   3  14     1381.47     1215.65    133.11 o 
  -5   3  14      185.10      284.12     82.54 o 
  -4   3  14       74.20       57.96     63.54 o 
  -3   3  14     1502.34     1295.36    118.57 o 
  -2   3  14     2564.30     2610.47    134.07 o 
  -1   3  14     1684.04     1810.01    127.78 o 
   0   3  14      483.56      411.13     64.66 o 
   1   3  14     1507.93     1346.61    128.47 o 
   2   3  14     2892.02     2797.15    151.02 o 
   3   3  14     1447.10     1522.14     94.90 o 
   4   3  14       98.17       60.38     50.25 o 
   5   3  14      233.91      280.94     84.97 o 
   6   3  14     1251.95     1158.52    136.69 o 
   7   3  14      328.46      340.31    112.99 o 
   8   3  14      238.68      149.99     94.16 o 
   9   3  14      248.94      482.95    158.18 o 
  10   3  14      198.94       99.60    174.03 o 
  -9   4  14        2.69     -102.84    121.51 o 
  -8   4  14      760.20      808.94    174.48 o 
  -7   4  14      367.32      494.81    140.40 o 
  -6   4  14      154.53       94.64     72.89 o 
  -5   4  14      171.22      227.44     75.84 o 
  -4   4  14     2003.46     2047.05    150.88 o 
  -3   4  14      379.59      328.58     80.07 o 
  -2   4  14      214.66      224.85     69.40 o 
  -1   4  14       28.83      -57.05     57.05 o 
   0   4  14      806.55      848.73     73.76 o 
   1   4  14       45.36       32.83     41.80 o 
   2   4  14      224.49      295.87     57.85 o 
   3   4  14      354.52      284.85     56.71 o 
   4   4  14     2088.60     2078.88    110.89 o 
   5   4  14      197.79       53.56     72.80 o 
   6   4  14      145.89      135.48     81.30 o 
   7   4  14      351.09      498.64    125.47 o 
   8   4  14      633.96      809.12    134.38 o 
   9   4  14        1.22     -109.01    109.01 o 
  -9   5  14       84.49       61.09    131.74 o 
  -8   5  14       24.74       18.28    118.77 o 
  -7   5  14      722.11     1022.52    175.92 o 
  -6   5  14      451.75      363.72    132.32 o 
  -5   5  14      629.19      634.99    105.08 o 
  -4   5  14      317.33      226.78    113.72 o 
  -3   5  14     1028.11     1067.85    149.33 o 
  -2   5  14     1189.70     1212.92    151.43 o 
  -1   5  14      491.98      358.21     78.32 o 
   0   5  14      121.94      110.94     48.71 o 
   1   5  14      624.23      598.88     68.16 o 
   2   5  14     1138.16     1161.77     88.51 o 
   3   5  14     1054.40      956.81     85.13 o 
   4   5  14      320.33      412.33     82.28 o 
   5   5  14      623.14      723.78     90.11 o 
   6   5  14      438.78      687.70    137.31 o 
   7   5  14      733.46      821.10    133.40 o 
   8   5  14       18.53      -26.06     84.52 o 
   9   5  14       70.74        6.47    141.63 o 
  -8   6  14       45.94      -68.29    120.27 o 
  -7   6  14      203.44      235.41    138.24 o 
  -6   6  14      131.35      251.89    115.01 o 
  -5   6  14      954.17     1095.58    173.73 o 
  -4   6  14       48.96        8.03     67.22 o 
  -3   6  14     1300.81     1409.87    124.45 o 
  -2   6  14      265.88      230.85    124.31 o 
  -1   6  14      399.69      437.10     83.09 o 
   0   6  14        9.21       47.84     74.74 o 
   1   6  14      324.16      312.09     59.19 o 
   2   6  14      292.29      364.24     61.39 o 
   3   6  14     1234.81     1231.38    111.39 o 
   4   6  14       47.86       81.81     63.67 o 
   5   6  14      983.90     1020.42    108.38 o 
   6   6  14      103.15      160.50    107.28 o 
   7   6  14      210.79      246.89     99.63 o 
   8   6  14       43.83      104.90    102.87 o 
  -8   7  14       34.48       41.27    140.51 o 
  -7   7  14      252.02      230.24    142.35 o 
  -6   7  14      331.62      492.45    154.99 o 
  -5   7  14       62.25      102.14    167.34 o 
  -4   7  14      120.91       48.17     93.51 o 
  -3   7  14      113.18      119.31     73.49 o 
  -2   7  14      328.40      385.80    106.73 o 
  -1   7  14        9.95       59.02     79.18 o 
   0   7  14       40.71       80.42     76.01 o 
   1   7  14        7.91      -12.86     54.25 o 
   2   7  14      294.88      384.40     79.43 o 
   3   7  14      120.12      160.80     66.90 o 
   4   7  14      114.02      143.36     69.35 o 
   5   7  14       68.15       93.07     82.48 o 
   6   7  14      372.32      517.29    114.99 o 
   7   7  14      258.50      299.60    106.09 o 
   8   7  14       29.42       42.93    137.38 o 
  -7   8  14      102.15       67.73    198.52 o 
  -6   8  14      227.76      137.59    204.27 o 
  -5   8  14      133.59      214.51     88.53 o 
  -4   8  14      372.89      578.80    216.64 o 
  -3   8  14      137.53      184.23    100.78 o 
  -2   8  14       49.06       57.64     88.18 o 
  -1   8  14        6.10      127.66     92.42 o 
   0   8  14      783.57      935.59    125.27 o 
   1   8  14       12.74      -72.19     72.19 o 
   2   8  14       53.74      101.63     68.27 o 
   3   8  14      153.32      227.36     76.38 o 
   4   8  14      452.46      475.80     91.52 o 
   5   8  14      137.50      256.23     99.43 o 
   6   8  14      211.59      -99.19    115.98 o 
   7   8  14       76.66      215.96    148.08 o 
  -6   9  14      562.33      531.76    145.53 o 
  -5   9  14        6.95       58.69     95.34 o 
  -4   9  14      360.88      417.57    125.20 o 
  -3   9  14      297.50      247.83    117.39 o 
  -2   9  14      189.50      150.74    123.87 o 
  -1   9  14      520.90      365.61    187.73 o 
   0   9  14        5.60       41.15     83.88 o 
   1   9  14      521.33      442.70    107.51 o 
   2   9  14      166.46      267.72    100.74 o 
   3   9  14      296.54      406.65    113.84 o 
   4   9  14      340.53      497.84    144.70 o 
   5   9  14        3.45       79.54    129.47 o 
   6   9  14      567.26      795.97    464.00 o 
  -4  10  14       23.58      124.12    184.39 o 
  -3  10  14      208.66       29.63    200.93 o 
  -2  10  14       13.68      -12.77    172.87 o 
  -1  10  14      462.88      890.54    231.58 o 
   0  10  14        0.03     -112.87    115.76 o 
   1  10  14      508.49      620.19    171.46 o 
   2  10  14       25.77      -63.09    128.30 o 
   3  10  14      193.53       50.25    106.09 o 
   4  10  14       27.14      -88.28    122.57 o 
  -1  11  14      257.69      151.45    321.51 o 
   0  11  14       11.42      125.21    190.65 o 
   1  11  14      223.81      237.46    152.18 o 
   1   0  15      386.94      437.81     67.12 o 
   2   0  15      676.99      758.49     95.26 o 
   3   0  15      785.67      722.30     84.15 o 
   4   0  15        4.89      -53.73     53.73 o 
   5   0  15      189.71      215.07     76.63 o 
   6   0  15      738.18      789.27    122.07 o 
   7   0  15      235.06      244.35     97.44 o 
   8   0  15        8.19       -8.23     84.88 o 
   9   0  15      292.75      443.61    245.21 o 
  10   0  15      106.11        2.47    147.79 o 
  -9   1  15      266.18      359.77    149.14 o 
  -8   1  15       59.92       24.96    114.19 o 
  -7   1  15      651.60      786.21    122.14 o 
  -6   1  15      527.21      532.62    106.98 o 
  -5   1  15      540.20      532.49    101.49 o 
  -4   1  15      416.00      582.48    109.59 o 
  -3   1  15      463.44      434.08     71.45 o 
  -2   1  15      737.27      709.44     95.03 o 
  -1   1  15     2361.26     2321.82    123.29 o 
   0   1  15      386.82      425.46     72.09 o 
   1   1  15     2218.72     2387.59    124.31 o 
   2   1  15      867.20      804.25    100.88 o 
   3   1  15      528.53      598.19    100.27 o 
   4   1  15      404.42      584.10     97.23 o 
   5   1  15      539.27      629.91    125.32 o 
   6   1  15      535.94      563.13    109.66 o 
   7   1  15      665.51      607.85    117.00 o 
   8   1  15       65.16       78.45     87.04 o 
   9   1  15      233.73      232.04    142.50 o 
  -9   2  15       60.99        6.64    113.85 o 
  -8   2  15      725.62      834.40    182.27 o 
  -7   2  15      188.69      210.65     88.96 o 
  -6   2  15      440.81      445.80    101.32 o 
  -5   2  15      221.24      228.17     81.06 o 
  -4   2  15     1210.89     1318.72    129.30 o 
  -3   2  15       53.16       13.90     51.21 o 
  -2   2  15      210.66      137.98     64.76 o 
  -1   2  15       48.52       52.60     59.20 o 
   0   2  15     1545.25     1584.26    132.39 o 
   1   2  15       47.81       20.22     48.13 o 
   2   2  15      208.63      142.25     60.08 o 
   3   2  15       47.25       23.86     51.72 o 
   4   2  15     1276.69     1177.34    105.13 o 
   5   2  15      229.19      269.28     84.06 o 
   6   2  15      457.30      768.92    126.54 o 
   7   2  15      145.30      148.19     95.24 o 
   8   2  15      762.51      809.87    136.74 o 
   9   2  15       76.12      280.28    182.39 o 
  -9   3  15       47.78      -64.99    124.40 o 
  -8   3  15      403.78      365.08    151.20 o 
  -7   3  15      220.38      186.60     99.02 o 
  -6   3  15      344.95      397.06     98.85 o 
  -5   3  15      241.34      287.55    148.24 o 
  -4   3  15       88.01      105.29     70.69 o 
  -3   3  15     1306.33     1514.96    146.24 o 
  -2   3  15      212.55      277.10     72.34 o 
  -1   3  15       64.83       66.31     88.16 o 
   0   3  15      114.10      136.21     55.65 o 
   1   3  15       97.44      148.32     54.89 o 
   2   3  15      151.13      115.84     64.73 o 
   3   3  15     1396.60     1424.15     95.60 o 
   4   3  15      127.08      108.57     59.48 o 
   5   3  15      245.71      259.11     84.81 o 
   6   3  15      385.85      432.91    102.90 o 
   7   3  15      262.48      198.55    106.86 o 
   8   3  15      374.32      340.93    175.44 o 
   9   3  15       29.31       -4.01    132.48 o 
  -9   4  15      265.76      428.44    172.80 o 
  -8   4  15       51.91      -22.46    122.18 o 
  -7   4  15      178.13      223.71    131.08 o 
  -6   4  15      444.47      446.19    103.63 o 
  -5   4  15      971.93      945.86    140.29 o 
  -4   4  15       65.82      140.59     70.32 o 
  -3   4  15      773.97      765.23    101.89 o 
  -2   4  15      359.27      338.27     77.78 o 
  -1   4  15       87.50       44.46     62.61 o 
   0   4  15        3.77       34.98     50.86 o 
   1   4  15      168.86      167.62     56.55 o 
   2   4  15      419.43      429.13     64.11 o 
   3   4  15      815.62      820.73     80.84 o 
   4   4  15       70.77       26.14     57.37 o 
   5   4  15      998.22      938.59    101.18 o 
   6   4  15      403.79      335.86    141.17 o 
   7   4  15      153.21      101.73     91.23 o 
   8   4  15       59.29      -88.54     88.54 o 
   9   4  15      206.66      327.31    199.86 o 
  -8   5  15       34.99        2.63    125.75 o 
  -7   5  15      743.85      684.45    195.59 o 
  -6   5  15      488.80      458.44    136.26 o 
  -5   5  15      853.23      897.69    123.34 o 
  -4   5  15      125.05      249.97     81.38 o 
  -3   5  15     1396.92     1351.86    149.49 o 
  -2   5  15      650.52      755.82    101.53 o 
  -1   5  15       32.25       33.36     60.59 o 
   0   5  15       92.24      123.04     68.12 o 
   1   5  15       68.12       60.32     47.07 o 
   2   5  15      718.78      858.43     80.40 o 
   3   5  15     1416.18     1353.81     98.11 o 
   4   5  15      109.33      157.61     58.31 o 
   5   5  15      873.13     1042.50    109.17 o 
   6   5  15      431.64      392.90    109.48 o 
   7   5  15      740.49      680.44    128.43 o 
   8   5  15       18.89      -59.94     97.73 o 
  -8   6  15      130.34      270.05    150.45 o 
  -7   6  15      134.31      113.01    131.99 o 
  -6   6  15      291.38      401.53    142.30 o 
  -5   6  15      327.65      140.29     87.25 o 
  -4   6  15     1973.63     2131.67    270.38 o 
  -3   6  15       42.58       61.87     67.25 o 
  -2   6  15        9.02       37.73     66.18 o 
  -1   6  15       75.14      114.25     72.33 o 
   0   6  15     1408.55     1449.58    170.36 o 
   1   6  15      109.46       47.18     51.65 o 
   2   6  15        8.81        0.27     59.09 o 
   3   6  15       19.83        0.92     59.44 o 
   4   6  15     2017.17     2038.11    142.34 o 
   5   6  15      315.52      326.06    101.91 o 
   6   6  15      269.64      354.87    108.71 o 
   7   6  15      166.90      154.59    101.59 o 
   8   6  15      108.59      178.09    119.88 o 
  -7   7  15      400.60      464.60    169.50 o 
  -6   7  15      399.79      262.66    139.01 o 
  -5   7  15      310.39      402.93    214.54 o 
  -4   7  15      116.60      125.29    107.06 o 
  -3   7  15      330.74      230.10    245.31 o 
  -2   7  15      402.47      426.54    121.21 o 
  -1   7  15      456.18      460.88    129.88 o 
   0   7  15       67.99      213.96    107.78 o 
   1   7  15      452.44      428.60    101.95 o 
   2   7  15      475.19      364.07     80.23 o 
   3   7  15      316.03      288.34     92.51 o 
   4   7  15      149.19       70.23     73.47 o 
   5   7  15      315.50      537.06    115.29 o 
   6   7  15      394.16      492.37    115.97 o 
   7   7  15      389.81      351.68    122.34 o 
  -6   8  15      286.11      147.41    193.52 o 
  -5   8  15      660.13      449.32    228.32 o 
  -4   8  15       33.99      143.08    101.21 o 
  -3   8  15      472.97      420.31    206.58 o 
  -2   8  15      888.13     1048.57    165.60 o 
  -1   8  15      552.52      598.08    140.18 o 
   0   8  15      123.41      254.98    116.08 o 
   1   8  15      561.28      536.71    111.79 o 
   2   8  15      851.50     1201.00    119.26 o 
   3   8  15      481.78      468.12     94.09 o 
   4   8  15       39.25       29.19     72.02 o 
   5   8  15      568.30      623.04    107.80 o 
   6   8  15      322.49      265.22    144.37 o 
  -5   9  15      187.82      362.34    219.49 o 
  -4   9  15      149.85      176.80    112.86 o 
  -3   9  15      258.77      415.79    332.75 o 
  -2   9  15      327.32      356.03    127.40 o 
  -1   9  15      625.88      620.62    233.71 o 
   0   9  15       12.89       43.69    104.91 o 
   1   9  15      586.35      889.14    135.32 o 
   2   9  15      352.59      491.29    155.49 o 
   3   9  15      232.54      239.86    111.74 o 
   4   9  15      150.73      276.17    112.49 o 
   5   9  15      243.69      175.93    118.45 o 
  -3  10  15      162.80     -110.57    168.91 o 
  -2  10  15       35.86       71.06    192.43 o 
  -1  10  15       75.04      144.72    208.67 o 
   0  10  15      433.35      760.41    263.33 o 
   1  10  15       65.95      297.52    155.87 o 
   2  10  15       38.30       95.47    144.96 o 
   3  10  15      132.75      230.46    235.50 o 
   0   0  16      216.44      319.47     93.23 o 
   1   0  16      348.08      343.62     68.80 o 
   2   0  16      127.00      262.09    125.38 o 
   3   0  16      810.40     1062.02    118.24 o 
   4   0  16       18.21      136.42     59.46 o 
   5   0  16      968.28     1218.53    139.28 o 
   6   0  16        1.64       40.38     83.88 o 
   7   0  16      752.49      700.40    126.21 o 
   8   0  16        0.15       29.78    100.59 o 
   9   0  16      144.77      209.99    151.80 o 
  -9   1  16       52.81        7.44    128.08 o 
  -8   1  16      376.91      218.98    177.07 o 
  -7   1  16      101.51      -18.89     78.57 o 
  -6   1  16      164.88      187.08     89.02 o 
  -5   1  16      784.44      819.72    120.45 o 
  -4   1  16     1043.70      982.01    119.93 o 
  -3   1  16     1381.62     1453.82    131.99 o 
  -2   1  16       42.14      -16.06     61.29 o 
  -1   1  16      402.49      351.06     79.25 o 
   0   1  16      617.02      653.72     78.77 o 
   1   1  16      470.83      461.14     71.83 o 
   2   1  16       50.76       -9.98     62.23 o 
   3   1  16     1444.72     1269.90    183.36 o 
   4   1  16     1145.35     1224.32    120.07 o 
   5   1  16      778.83      910.49    153.02 o 
   6   1  16      150.46       76.88     88.82 o 
   7   1  16       99.10      153.35     95.62 o 
   8   1  16      367.46      443.03    126.30 o 
   9   1  16       76.29      146.08    138.34 o 
  -9   2  16       79.98      123.81    134.61 o 
  -8   2  16      120.17      152.87    137.99 o 
  -7   2  16      112.31      186.14     93.94 o 
  -6   2  16     1580.29     1896.44    270.18 o 
  -5   2  16      250.84      248.24     85.81 o 
  -4   2  16      210.62      122.61     92.00 o 
  -3   2  16      186.64      203.69     76.00 o 
  -2   2  16     2373.92     2591.14    164.94 o 
  -1   2  16      225.55      192.55     74.56 o 
   0   2  16      123.11       92.41     57.56 o 
   1   2  16      209.70      196.79     61.85 o 
   2   2  16     2337.22     2263.14    156.18 o 
   3   2  16      181.12      260.89     91.23 o 
   4   2  16      191.73      202.54     70.36 o 
   5   2  16      226.88      141.63     78.29 o 
   6   2  16     1523.01     1489.74    176.11 o 
   7   2  16      117.19      121.21     95.02 o 
   8   2  16      129.16       47.06    102.21 o 
   9   2  16       80.18       37.23    143.28 o 
  -9   3  16       49.99      262.70    162.66 o 
  -8   3  16      735.75     1049.81    200.49 o 
  -7   3  16      226.20      114.03     90.84 o 
  -6   3  16      102.79      165.30     93.37 o 
  -5   3  16     1418.64     1662.98    154.42 o 
  -4   3  16      879.32      835.16    141.27 o 
  -3   3  16       60.38       59.74     64.42 o 
  -2   3  16        1.06       72.01     63.81 o 
  -1   3  16      331.08      304.42     79.29 o 
   0   3  16      851.48      921.67    140.12 o 
   1   3  16      292.25      362.88     70.98 o 
   2   3  16        1.23      -37.15     50.81 o 
   3   3  16       63.67       48.32     58.03 o 
   4   3  16      926.34     1089.85    108.83 o 
   5   3  16     1359.58     1446.36    123.96 o 
   6   3  16      111.77      157.45     90.00 o 
   7   3  16      232.52      261.98    104.70 o 
   8   3  16      702.06      730.61    147.01 o 
   9   3  16       56.12      237.34    151.18 o 
  -8   4  16       13.46       79.24    138.14 o 
  -7   4  16      846.06     1124.09    199.82 o 
  -6   4  16      192.96      109.85     87.53 o 
  -5   4  16      875.45      838.69    147.82 o 
  -4   4  16       37.90      125.24    170.97 o 
  -3   4  16      764.12      659.19    100.51 o 
  -2   4  16      330.69      268.67     79.54 o 
  -1   4  16      380.52      471.33     89.86 o 
   0   4  16       50.87       89.64     68.45 o 
   1   4  16      473.20      452.96     80.72 o 
   2   4  16      329.41      312.85     69.58 o 
   3   4  16      803.90      848.68     84.37 o 
   4   4  16       28.91       34.91     61.95 o 
   5   4  16      864.98      922.93    182.67 o 
   6   4  16      190.64      251.92     77.47 o 
   7   4  16      824.28      964.12    147.53 o 
   8   4  16       14.27       73.46    105.78 o 
  -8   5  16       88.88      149.82    145.02 o 
  -7   5  16      114.62      -33.86    121.10 o 
  -6   5  16      157.79      189.88     91.66 o 
  -5   5  16      857.30      844.32    209.77 o 
  -4   5  16      490.90      471.19    118.41 o 
  -3   5  16       42.22      -37.85     67.15 o 
  -2   5  16      165.55      360.14    113.18 o 
  -1   5  16      491.63      505.79     93.13 o 
   0   5  16      309.10      379.72     84.43 o 
   1   5  16      492.68      514.92     77.77 o 
   2   5  16      170.39      272.62     69.66 o 
   3   5  16       17.35      -34.80     50.56 o 
   4   5  16      476.40      587.47     89.51 o 
   5   5  16      917.83     1071.02    112.25 o 
   6   5  16      143.11       26.58     92.61 o 
   7   5  16      110.79      188.37    103.23 o 
   8   5  16       79.54      105.08    105.22 o 
  -7   6  16        1.60      152.38    138.35 o 
  -6   6  16      855.81      960.58    264.86 o 
  -5   6  16      198.14       90.79    226.04 o 
  -4   6  16       46.93      -33.23     69.43 o 
  -3   6  16       34.87      -67.58     67.58 o 
  -2   6  16      392.02      310.21     86.83 o 
  -1   6  16      116.71       16.68     67.23 o 
   0   6  16      125.91      100.01     78.56 o 
   1   6  16      131.77      178.23     74.18 o 
   2   6  16      410.97      363.36     91.45 o 
   3   6  16       37.42        2.11     68.75 o 
   4   6  16       54.97      165.60     92.83 o 
   5   6  16      178.48      221.35     95.62 o 
   6   6  16      810.87      916.40    142.89 o 
   7   6  16        2.50       88.24    155.60 o 
  -6   7  16       45.99       98.17    168.43 o 
  -5   7  16      116.94      363.73    210.62 o 
  -4   7  16      464.17      426.76    122.76 o 
  -3   7  16      745.11      633.66    143.70 o 
  -2   7  16       25.90      -84.17     92.57 o 
  -1   7  16      378.53      522.53    134.60 o 
   0   7  16      501.23      855.05    155.25 o 
   1   7  16      356.59      386.72    128.27 o 
   2   7  16       29.68       35.01    101.21 o 
   3   7  16      704.14      780.16    106.27 o 
   4   7  16      419.22      490.90    113.76 o 
   5   7  16      115.19      153.05     98.51 o 
   6   7  16       39.41       39.49     94.58 o 
  -5   8  16      230.05      198.66    227.67 o 
  -4   8  16      173.94      231.79    117.26 o 
  -3   8  16      392.04      558.36    138.51 o 
  -2   8  16       18.48     -135.28    135.28 o 
  -1   8  16      755.18      877.31    167.43 o 
   0   8  16        6.96       86.45    112.77 o 
   1   8  16      624.49      989.50    169.91 o 
   2   8  16       21.16       27.90     92.88 o 
   3   8  16      296.56      490.39     98.80 o 
   4   8  16      179.35      232.17     87.87 o 
   5   8  16      231.25      328.12    114.38 o 
  -4   9  16       66.66      -77.12    103.46 o 
  -3   9  16       75.88      110.09    122.97 o 
  -2   9  16       92.34      111.24    111.99 o 
  -1   9  16      231.39      252.68    127.77 o 
   0   9  16       77.28      -13.10    115.54 o 
   1   9  16      264.78      109.28    120.94 o 
   2   9  16       94.31      100.10    135.79 o 
   3   9  16       79.05       32.36    144.85 o 
   4   9  16       94.91      132.90    119.16 o 
  -1  10  16       44.68       74.19    201.05 o 
   0  10  16      216.18      270.75    228.62 o 
   1  10  16       44.00     -179.87    179.87 o 
   1   0  17       26.63       18.75     64.41 o 
   2   0  17     1149.08     1086.50    122.00 o 
   3   0  17     1427.98     1178.19    172.06 o 
   4   0  17       11.37       57.02     73.39 o 
   5   0  17     1071.82     1082.98    168.22 o 
   6   0  17     1082.87     1522.50    167.17 o 
   7   0  17       25.98       33.44     90.78 o 
   8   0  17        7.33      -42.23     99.69 o 
  -8   1  17       97.60      147.37    143.53 o 
  -7   1  17      149.23      162.20    115.96 o 
  -6   1  17      119.90      152.39     90.17 o 
  -5   1  17      524.79      453.21    217.00 o 
  -4   1  17        5.56      -28.11     69.01 o 
  -3   1  17      243.24      287.29     82.87 o 
  -2   1  17      273.99      195.81     77.04 o 
  -1   1  17      684.21      746.05    103.94 o 
   0   1  17      180.46      252.91     66.57 o 
   1   1  17      697.96      737.81     90.16 o 
   2   1  17      248.18      362.69     87.46 o 
   3   1  17      198.93      191.88     78.83 o 
   4   1  17       25.57       60.70     72.60 o 
   5   1  17      537.62      445.61     96.49 o 
   6   1  17       99.31       86.69     88.65 o 
   7   1  17      138.82      109.67     96.04 o 
   8   1  17      104.51       92.84    110.74 o 
  -8   2  17      213.70      137.61    136.68 o 
  -7   2  17      127.30      283.13    114.30 o 
  -6   2  17       53.86       21.66     91.97 o 
  -5   2  17      355.92      382.57    119.13 o 
  -4   2  17      412.56      365.94     91.98 o 
  -3   2  17      214.30      238.43     80.23 o 
  -2   2  17       27.53      -56.55     56.55 o 
  -1   2  17       44.35       43.69     63.56 o 
   0   2  17       17.23       16.45     57.38 o 
   1   2  17       21.36      -29.74     54.85 o 
   2   2  17       28.81        6.40     65.20 o 
   3   2  17      204.70      290.69     92.72 o 
   4   2  17      414.93      696.14    108.92 o 
   5   2  17      333.11      395.70     84.68 o 
   6   2  17       47.21       74.20     96.60 o 
   7   2  17      119.08      348.46    114.44 o 
   8   2  17      186.98      281.22    121.16 o 
  -8   3  17      214.11       30.54    142.14 o 
  -7   3  17      166.46      247.59    108.77 o 
  -6   3  17      360.81      286.21    118.78 o 
  -5   3  17      791.13      773.16    152.68 o 
  -4   3  17       67.53       96.40     70.20 o 
  -3   3  17      337.89      365.85     89.24 o 
  -2   3  17      336.69      309.52     82.15 o 
  -1   3  17      508.55      520.65     95.52 o 
   0   3  17       24.33       68.99     73.61 o 
   1   3  17      420.18      604.18     83.49 o 
   2   3  17      381.65      398.68    106.34 o 
   3   3  17      283.46      355.90    107.07 o 
   4   3  17       68.09       64.56     73.33 o 
   5   3  17      790.57      601.79     93.81 o 
   6   3  17      374.18      315.93     85.07 o 
   7   3  17      191.64      234.77    149.34 o 
   8   3  17      254.64      201.23    116.10 o 
  -7   4  17       55.13      303.74    212.84 o 
  -6   4  17      537.94      497.93    139.75 o 
  -5   4  17      275.14      282.43    150.92 o 
  -4   4  17       58.19      -78.37     78.37 o 
  -3   4  17       54.65      -97.96    117.02 o 
  -2   4  17     1576.45     1698.80    191.12 o 
  -1   4  17      860.15      943.21    119.11 o 
   0   4  17      307.17      357.90     90.57 o 
   1   4  17      790.07      755.20    135.30 o 
   2   4  17     1652.63     1858.88    126.69 o 
   3   4  17       31.31       33.03     71.79 o 
   4   4  17       66.13      173.47     85.28 o 
   5   4  17      269.78      333.70     87.38 o 
   6   4  17      550.89      664.45    104.93 o 
   7   4  17       67.16      152.87    103.31 o 
  -7   5  17       87.74      -80.24    170.49 o 
  -6   5  17      128.74      117.01    113.43 o 
  -5   5  17      555.33      353.38    131.04 o 
  -4   5  17      336.84      322.85     91.25 o 
  -3   5  17      286.58      240.00    104.79 o 
  -2   5  17      465.07      488.20     99.42 o 
  -1   5  17      449.91      579.85    100.08 o 
   0   5  17      356.77      320.34     88.02 o 
   1   5  17      562.15      528.01     98.74 o 
   2   5  17      471.48      499.15     86.53 o 
   3   5  17      305.96      421.47    116.35 o 
   4   5  17      377.22      452.22    106.74 o 
   5   5  17      507.73      521.97    133.39 o 
   6   5  17      110.18       90.22    103.74 o 
   7   5  17       81.03      170.96    108.38 o 
  -6   6  17       14.46      -27.64    185.99 o 
  -5   6  17      123.20       24.79    112.62 o 
  -4   6  17     1028.13      994.85    129.98 o 
  -3   6  17      440.66      452.85    102.76 o 
  -2   6  17       44.50       80.19     77.75 o 
  -1   6  17      161.08      316.87     91.69 o 
   0   6  17      388.11      338.77    125.37 o 
   1   6  17      227.44      235.41    116.26 o 
   2   6  17       40.59       94.98    159.78 o 
   3   6  17      486.09      358.55    102.31 o 
   4   6  17      958.90     1374.34    154.47 o 
   5   6  17      122.00      254.20    108.51 o 
   6   6  17       18.88       51.47    102.70 o 
  -5   7  17      727.95      638.52    147.17 o 
  -4   7  17      335.37      546.34    187.78 o 
  -3   7  17      105.32      199.58    120.10 o 
  -2   7  17      662.71      674.11    158.53 o 
  -1   7  17      876.97      735.95    151.59 o 
   0   7  17       48.14       40.89    116.70 o 
   1   7  17      888.70     1246.35    182.41 o 
   2   7  17      618.84      690.86    266.96 o 
   3   7  17      135.01      230.56     97.25 o 
   4   7  17      331.12      381.81    111.97 o 
   5   7  17      727.16      899.30    149.57 o 
  -4   8  17       29.01      -69.86    109.46 o 
  -3   8  17      349.79      203.81    118.64 o 
  -2   8  17      735.49      641.68    312.04 o 
  -1   8  17      186.88       79.23    122.96 o 
   0   8  17      203.36      314.75    199.86 o 
   1   8  17      158.94      132.00    121.70 o 
   2   8  17      742.85      936.24    255.57 o 
   3   8  17      335.94      350.78    133.37 o 
   4   8  17       23.94       93.72    108.19 o 
  -2   9  17       96.92       81.83    134.26 o 
  -1   9  17       92.00      100.83    129.75 o 
   0   9  17      509.14      737.68    167.48 o 
   1   9  17       54.17       49.88    120.34 o 
   2   9  17       75.24      305.55    222.16 o 
   0   0  18     1453.97     1589.02    169.37 o 
   1   0  18      603.48      537.94    102.80 o 
   2   0  18       83.82       92.13     77.76 o 
   3   0  18       37.10      -24.29     68.59 o 
   4   0  18     1675.68     1944.54    166.19 o 
   5   0  18       68.80       19.90     72.67 o 
   6   0  18      263.77      242.75    127.13 o 
   7   0  18        8.26       73.74    116.16 o 
   8   0  18      418.89      538.77    135.87 o 
  -8   1  18       50.60       84.41    114.49 o 
  -7   1  18      124.51      181.19    129.92 o 
  -6   1  18      597.21      932.41    262.00 o 
  -5   1  18      279.12      296.25     86.17 o 
  -4   1  18       70.47      117.15     79.70 o 
  -3   1  18      757.44      647.47    111.14 o 
  -2   1  18     1156.17     1163.28    132.05 o 
  -1   1  18      187.83      305.59    106.42 o 
   0   1  18       37.60       72.47     69.46 o 
   1   1  18      126.07      164.68     83.58 o 
   2   1  18     1282.29     1300.44    137.41 o 
   3   1  18      633.57      555.49    148.50 o 
   4   1  18       75.71        9.09     74.84 o 
   5   1  18      266.99      249.01    131.74 o 
   6   1  18      508.79      613.17    152.08 o 
   7   1  18      144.10      300.37    144.45 o 
   8   1  18       50.26       63.15    100.41 o 
  -7   2  18      262.91      509.75    228.58 o 
  -6   2  18       34.42       54.35    121.27 o 
  -5   2  18     1232.89     1150.64    136.42 o 
  -4   2  18       91.22      128.77     79.58 o 
  -3   2  18      314.80      418.39    104.68 o 
  -2   2  18      184.82      255.95     96.37 o 
  -1   2  18     1042.58     1194.44    131.31 o 
   0   2  18       33.60       24.15    128.50 o 
   1   2  18     1059.22     1215.52    132.24 o 
   2   2  18      186.50      162.11     84.60 o 
   3   2  18      295.62      304.37     94.96 o 
   4   2  18       91.17      153.59     86.19 o 
   5   2  18     1232.12     1334.36    165.08 o 
   6   2  18       35.10       26.15     83.18 o 
   7   2  18      249.98      333.61    128.57 o 
  -7   3  18      252.73      241.37    132.96 o 
  -6   3  18      370.69      427.22    161.17 o 
  -5   3  18      383.63      458.99     98.23 o 
  -4   3  18      102.26      151.55     83.38 o 
  -3   3  18      691.16      793.98    116.36 o 
  -2   3  18      634.35      643.11    107.38 o 
  -1   3  18      451.85      401.30    100.35 o 
   0   3  18       41.36       35.67     70.48 o 
   1   3  18      463.85      559.64    173.49 o 
   2   3  18      625.46      637.60    136.77 o 
   3   3  18      659.32      807.57    135.21 o 
   4   3  18      111.29      264.49     92.36 o 
   5   3  18      358.31      309.39    121.47 o 
   6   3  18      338.24      145.60    112.45 o 
   7   3  18      252.39      174.92    117.66 o 
  -7   4  18       67.82     -165.27    172.53 o 
  -6   4  18       61.25       -8.35    109.82 o 
  -5   4  18       37.45      109.06     82.98 o 
  -4   4  18      759.43      795.01    119.88 o 
  -3   4  18       55.92      132.54     82.25 o 
  -2   4  18      159.12       78.68     80.49 o 
  -1   4  18       30.24       14.33     73.13 o 
   0   4  18     1775.49     1904.25    161.10 o 
   1   4  18       28.82      -50.37     68.19 o 
   2   4  18      154.33      113.68     82.49 o 
   3   4  18       54.34       34.62     76.09 o 
   4   4  18      694.64      821.02    123.91 o 
   5   4  18       35.61       68.09     89.17 o 
   6   4  18       71.61      -90.43     90.43 o 
   7   4  18       68.66       33.80     86.65 o 
  -6   5  18      161.33      168.03    164.17 o 
  -5   5  18       11.57      -46.78     69.01 o 
  -4   5  18      115.99      221.25     96.37 o 
  -3   5  18      383.95      350.21     99.83 o 
  -2   5  18      446.77      732.10    117.97 o 
  -1   5  18      266.51      307.70     94.41 o 
   0   5  18        3.56      -23.07     78.99 o 
   1   5  18      295.61      321.33     94.81 o 
   2   5  18      463.86      404.77     99.03 o 
   3   5  18      463.44      664.22    113.20 o 
   4   5  18      121.24      -40.51     81.39 o 
   5   5  18       14.99      -29.69    113.34 o 
   6   5  18      204.50      162.00    127.99 o 
  -5   6  18      833.88      934.24    135.05 o 
  -4   6  18       21.29       22.24     80.77 o 
  -3   6  18      268.09      397.05    100.63 o 
  -2   6  18       68.58       63.14    145.17 o 
  -1   6  18      474.74      541.26    112.88 o 
   0   6  18        1.96      -96.58     96.58 o 
   1   6  18      419.60      360.40    133.09 o 
   2   6  18       67.97       78.50    144.50 o 
   3   6  18      254.46      470.58    175.61 o 
   4   6  18       19.03       36.97    107.66 o 
   5   6  18      928.14     1195.32    190.53 o 
  -4   7  18       26.35      -70.30    115.82 o 
  -3   7  18      765.24      918.62    171.43 o 
  -2   7  18      374.63      379.84    292.27 o 
  -1   7  18       66.29      -11.31    117.09 o 
   0   7  18       34.89      120.26    120.46 o 
   1   7  18      104.89      346.65    136.53 o 
   2   7  18      314.70      283.10    135.35 o 
   3   7  18      764.52      769.98    239.84 o 
   4   7  18       29.21      -70.10    115.82 o 
  -3   8  18       40.41        9.22    120.61 o 
  -2   8  18      201.34      307.23    140.91 o 
  -1   8  18       65.14       65.94    129.64 o 
   0   8  18      172.26      259.99    139.77 o 
   1   8  18       68.78       13.91    125.81 o 
   2   8  18      196.47      121.68    173.55 o 
   3   8  18       39.42     -110.60    128.13 o 
   1   0  19      482.23      507.36    105.89 o 
   2   0  19      295.21      343.82    101.99 o 
   3   0  19       31.25       -9.00     73.87 o 
   4   0  19      124.50      201.25     88.31 o 
   5   0  19      515.55      656.84    122.03 o 
   6   0  19       57.47       10.25     83.28 o 
   7   0  19      568.25      536.06    188.97 o 
  -7   1  19       58.95       88.08    140.72 o 
  -6   1  19      260.00      203.34    276.50 o 
  -5   1  19      329.36      369.24    105.54 o 
  -4   1  19      465.91      501.06    112.24 o 
  -3   1  19      498.94      554.60    110.15 o 
  -2   1  19      623.31      514.93    114.40 o 
  -1   1  19       14.71      -52.35     88.70 o 
   0   1  19      110.92      190.94    110.53 o 
   1   1  19        2.33       15.98     95.02 o 
   2   1  19      538.35      686.91    113.62 o 
   3   1  19      492.15      417.80    101.23 o 
   4   1  19      460.50      521.56    112.65 o 
   5   1  19      312.93      312.53    103.68 o 
   6   1  19      281.07      332.98    104.89 o 
   7   1  19       40.90      -30.30    128.23 o 
  -7   2  19      415.27      296.55    149.57 o 
  -6   2  19      134.64      -24.02    115.59 o 
  -5   2  19      360.90      400.50    153.19 o 
  -4   2  19      266.88      198.11     94.25 o 
  -3   2  19     1045.31     1195.64    146.17 o 
  -2   2  19       20.21       -0.08     76.85 o 
  -1   2  19      319.83      249.13     90.35 o 
   0   2  19       71.89       57.70     77.81 o 
   1   2  19      368.32      500.45    128.65 o 
   2   2  19       20.23      -11.04     77.80 o 
   3   2  19      977.30     1209.54    142.19 o 
   4   2  19      284.25      250.78     98.67 o 
   5   2  19      363.06      295.42    103.07 o 
   6   2  19      148.50       40.67     92.19 o 
   7   2  19      401.19      459.04    131.11 o 
  -6   3  19      151.61       61.14    137.24 o 
  -5   3  19      174.52      268.04     96.84 o 
  -4   3  19      317.22      228.54     94.47 o 
  -3   3  19       25.19      -10.43     76.80 o 
  -2   3  19       53.92       -0.67     79.64 o 
  -1   3  19      256.77      441.08    105.02 o 
   0   3  19      850.49      801.45    120.80 o 
   1   3  19      206.54      198.48    135.16 o 
   2   3  19       52.22      120.79    197.50 o 
   3   3  19       10.63       86.10     82.39 o 
   4   3  19      329.78      507.50    109.86 o 
   5   3  19      116.01      206.50    104.50 o 
   6   3  19      169.10      230.20    114.25 o 
  -6   4  19      155.34      296.40    144.85 o 
  -5   4  19      136.07       65.96    125.47 o 
  -4   4  19       85.21       62.72     91.50 o 
  -3   4  19      133.12       35.61     84.10 o 
  -2   4  19      202.60      215.82    142.88 o 
  -1   4  19       75.40      -40.00     78.10 o 
   0   4  19        5.13       37.70     81.53 o 
   1   4  19       78.45      221.76     89.80 o 
   2   4  19      180.64      257.98    116.43 o 
   3   4  19      132.08      106.75     92.36 o 
   4   4  19       87.55      179.91     96.76 o 
   5   4  19      159.12       39.38     88.89 o 
   6   4  19      161.99      139.56    106.19 o 
  -5   5  19      460.79      527.97    116.75 o 
  -4   5  19      280.95      335.11    112.44 o 
  -3   5  19       61.86       80.44     88.60 o 
  -2   5  19      106.93        7.09     88.39 o 
  -1   5  19       16.08      -40.75     85.62 o 
   0   5  19      771.39     1188.32    143.86 o 
   1   5  19       19.43       92.28     86.88 o 
   2   5  19      127.23      388.02    126.45 o 
   3   5  19       92.32      -15.24    107.12 o 
   4   5  19      270.04      273.35    142.72 o 
   5   5  19      518.79      353.35    155.01 o 
  -4   6  19      188.16       23.43    126.74 o 
  -3   6  19      664.29      757.59    127.36 o 
  -2   6  19        1.04      -64.08     83.60 o 
  -1   6  19      365.01      311.46    142.33 o 
   0   6  19      339.19      404.16    180.94 o 
   1   6  19      359.83      464.55    143.54 o 
   2   6  19        0.75      188.28    193.54 o 
   3   6  19      673.49     1145.06    263.93 o 
   4   6  19      183.77      240.97    138.24 o 
  -3   7  19      191.93      380.35    183.81 o 
  -2   7  19      113.80       70.51    121.94 o 
  -1   7  19       62.30       89.21    129.86 o 
   0   7  19       53.61       81.88    128.15 o 
   1   7  19       33.34     -106.28    119.39 o 
   2   7  19      136.34      305.44    139.22 o 
   3   7  19      173.37      628.54    231.66 o 
   0   0  20      328.70      192.36    166.92 o 
   1   0  20      163.17      179.00    155.81 o 
   2   0  20     1215.81     1284.72    148.82 o 
   3   0  20     1387.21     1622.22    240.18 o 
   4   0  20        3.21      -81.73     81.73 o 
   5   0  20       34.92      229.49    116.90 o 
   6   0  20      225.99       63.34    102.69 o 
  -6   1  20       38.90       88.35    103.47 o 
  -5   1  20      282.24      510.90    166.69 o 
  -4   1  20      534.34      525.23    118.57 o 
  -3   1  20      317.30      212.14    104.85 o 
  -2   1  20       22.29       11.02     92.07 o 
  -1   1  20      146.83      130.86    115.21 o 
   0   1  20      236.22      423.67    128.99 o 
   1   1  20      191.94      261.65    113.18 o 
   2   1  20       27.71       -4.96     84.55 o 
   3   1  20      355.02      264.55    117.13 o 
   4   1  20      490.04      431.29    128.62 o 
   5   1  20      284.95      176.71    102.10 o 
   6   1  20       34.74      -73.45    125.53 o 
  -5   2  20       11.97      152.48     94.64 o 
  -4   2  20       73.90       47.10    101.60 o 
  -3   2  20      162.72      113.19    123.20 o 
  -2   2  20     1327.05     1666.50    164.27 o 
  -1   2  20       46.17      109.38     92.27 o 
   0   2  20       37.48       81.69    112.99 o 
   1   2  20       50.55       33.94    101.31 o 
   2   2  20     1223.03     1460.83    192.48 o 
   3   2  20      151.11      185.69     99.70 o 
   4   2  20       77.57       66.99     90.88 o 
   5   2  20       10.76      -39.12     91.60 o 
  -5   3  20       47.16      147.44    101.34 o 
  -4   3  20      277.27      570.99    120.02 o 
  -3   3  20      236.04      262.08    100.78 o 
  -2   3  20       29.70       67.71     87.20 o 
  -1   3  20      274.36      124.12     91.23 o 
   0   3  20     1325.27     1649.64    202.78 o 
   1   3  20      231.79      386.53    213.47 o 
   2   3  20       33.72      128.25    208.96 o 
   3   3  20      224.43      322.03    108.69 o 
   4   3  20      258.77      206.82    105.94 o 
   5   3  20       47.40       -3.41     97.56 o 
  -4   4  20      108.29      138.75    102.78 o 
  -3   4  20      375.25      345.36    117.63 o 
  -2   4  20       28.78      136.69     93.00 o 
  -1   4  20      820.93     1061.60    142.24 o 
   0   4  20      128.73       78.07     88.31 o 
   1   4  20      822.87      976.76    173.16 o 
   2   4  20       29.82      139.52    115.22 o 
   3   4  20      369.88      422.46    259.52 o 
   4   4  20      125.23       88.85     99.09 o 
   5   4  20      239.94      494.78    230.52 o 
  -4   5  20      212.47       57.66     97.06 o 
  -3   5  20      175.78      180.94    115.68 o 
  -2   5  20      125.55       21.90    107.81 o 
  -1   5  20      500.55      515.08    124.01 o 
   0   5  20      590.63      771.32    132.99 o 
   1   5  20      450.75      629.11    155.27 o 
   2   5  20      114.66      180.23    126.84 o 
   3   5  20      142.38      188.12    202.65 o 
   4   5  20      209.52       37.35    134.64 o 
  -2   6  20      310.08      551.59    157.99 o 
  -1   6  20       60.95       31.10    131.50 o 
   0   6  20       20.79      -80.10    199.25 o 
   1   6  20       57.23      -85.47    124.64 o 
   2   6  20      276.11      421.05    238.66 o 
   1   0  21      122.24       12.94    124.53 o 
   2   0  21       23.54      -25.74    111.02 o 
   3   0  21      180.88       78.80     95.28 o 
   4   0  21      133.82      249.09    146.92 o 
  -4   1  21      175.61      182.87    109.23 o 
  -3   1  21      225.95      306.73    115.36 o 
  -2   1  21      433.26      471.08    122.09 o 
  -1   1  21      170.58      218.51    126.38 o 
   0   1  21      157.57      101.64    121.36 o 
   1   1  21      171.09      181.25    184.99 o 
   2   1  21      414.96      353.89    140.36 o 
   3   1  21      250.70      261.99    110.73 o 
   4   1  21      167.60      189.68    112.07 o 
  -4   2  21      374.00      645.90    133.72 o 
  -3   2  21      251.44      201.28    108.19 o 
  -2   2  21       41.55      -29.32     87.77 o 
  -1   2  21      200.88       86.75    141.14 o 
   0   2  21      987.75     1169.55    194.00 o 
   1   2  21      186.86      111.97    116.31 o 
   2   2  21       44.10      126.88    152.64 o 
   3   2  21      265.30      419.69    142.67 o 
   4   2  21      278.64      200.59    115.56 o 
  -4   3  21       15.55       15.95     94.48 o 
  -3   3  21      298.90      520.08    122.13 o 
  -2   3  21      275.41      205.16    107.37 o 
  -1   3  21      134.60      116.87    100.28 o 
   0   3  21      262.53      337.15    208.57 o 
   1   3  21      154.03      182.04    135.93 o 
   2   3  21      250.34      171.33    131.13 o 
   3   3  21      251.87      408.59    140.13 o 
   4   3  21       13.58       28.25    106.36 o 
  -3   4  21      239.90      251.76    110.74 o 
  -2   4  21       12.94      116.52    102.75 o 
  -1   4  21      340.65      383.73    117.48 o 
   0   4  21      102.60      219.13    128.60 o 
   1   4  21      368.45      336.44    144.38 o 
   2   4  21       28.96      -30.81    119.54 o 
   3   4  21      216.23      202.38    132.65 o 
  -1   5  21      124.25       35.43    101.48 o 
   0   5  21      498.24      489.84    150.73 o 
   1   5  21      116.36      155.00    153.12 o 
   0   0  22      930.83     1182.09    288.03 o 
   1   0  22       47.47      112.82    140.30 o 
   2   0  22       64.12       -1.66    138.24 o 
   3   0  22       53.20      158.49    114.81 o 
  -2   1  22      414.39      476.86    164.44 o 
  -1   1  22      290.95      377.27    154.07 o 
   0   1  22      280.17      225.21    142.25 o 
   1   1  22      320.72      433.85    159.13 o 
   2   1  22      416.96      527.12    169.90 o 
  -2   2  22      217.81      171.46    119.61 o 
  -1   2  22      392.37      517.60    159.05 o 
   0   2  22        0.25       42.59    125.93 o 
   1   2  22      417.85      551.97    161.15 o 
   2   2  22      242.31      259.71    144.32 o 
  -1   3  22      528.62      573.70    174.77 o 
   0   3  22      330.00      468.14    233.26 o 
   1   3  22      547.23      758.43    334.43 o 
                                                 
